# Supplementary material for: An integrative systems genetics approach reveals potential causal genes and pathways related to obesity
Source: Genome Med. 2015 Oct 20;7:105. doi: 10.1186/s13073-015-0229-0 (PMC4617184; doi:10.1186/s13073-015-0229-0)
Supplement: Additional file 1: — Differentially expressed genes between the different obesity levels. (XLSX 59 kb) [file 13073_2015_229_MOESM1_ESM.xlsx]

## Sheet: AdditionalFile1
Ensembl_Gene_ID	logFC	AveExpr	t	P.Value	adj.P.Val	B	Associated_Gene_Name	Chr	gene_start	gene_end
ENSSSCG00000003341	-0.164267	25.6484	-5.99769	6.43e-07	0.0029902	5.91123	TAS1R3	6	58111612	58115907
ENSSSCG00000007005	-0.150278	27.518	-6.00622	6.26e-07	0.0029902	6.02064	CSGALNACT1	17	9984617	10276260
ENSSSCG00000012566	-0.173935	23.6336	-5.95608	7.32e-07	0.0029902	5.40306		X	102863076	102878828
ENSSSCG00000016093	-0.314028	24.6221	-5.79955	1.19e-06	0.00365033	5.22343		15	115793358	115865400
ENSSSCG00000009060	-0.187203	24.9646	-5.2832	5.94e-06	0.0121208	3.82343	MAML3	8	92674040	92868472
ENSSSCG00000022685	-0.132972	24.567	-5.31793	5.33e-06	0.0121208	3.86348	ROM1	2	8471016	8472803
ENSSSCG00000002012	-0.259454	25.5449	-5.12169	9.79e-06	0.0123819	3.42196	LRRC16B	7	80493084	80511536
ENSSSCG00000002427	-0.0950118	27.2177	-5.09846	1.05e-05	0.0123819	3.34821	EML5	7	117008147	117172684
ENSSSCG00000004177	-0.0748754	32.1901	-5.15193	8.91e-06	0.0123819	3.51141	RPS12	1	34439083	34441686
ENSSSCG00000015808	0.120647	29.066	5.17384	8.33e-06	0.0123819	3.53983	ADAM-9	15	54597519	54674520
ENSSSCG00000024351	-0.248028	24.808	-5.05241	1.21e-05	0.0123819	3.17521		18	31473079	31507710
ENSSSCG00000025689	-0.239763	27.5678	-5.07821	1.12e-05	0.0123819	3.28058	DVL2	3	139857805	139865866
ENSSSCG00000006546	-0.196652	24.6332	-5.00743	1.39e-05	0.0126773	3.0291	TDRD10	4	104057450	104104633
ENSSSCG00000021647	-0.23881	25.8946	-4.99482	1.45e-05	0.0126773	3.07157	EDA	X	62968895	63300538
ENSSSCG00000017008	0.245346	24.7418	4.94361	1.7e-05	0.0138551	2.85286		16	58215144	58276383
ENSSSCG00000025783	-0.329567	23.3629	-4.917	1.84e-05	0.0140979	2.64511	ENTPD3	13	26979074	27014358
ENSSSCG00000020756	-0.3657	24.822	-4.87792	2.08e-05	0.0149635	2.70052	FAM101A	14	30518903	30536047
ENSSSCG00000025450	0.212998	24.4676	4.85853	2.2e-05	0.015	2.59608		GL893964.1	13287	15378
ENSSSCG00000003166	-0.0682952	31.4102	-4.74896	3.08e-05	0.0165383	2.32733	RPL13A	6	50293762	50373937
ENSSSCG00000004414	0.092868	31.6441	4.71683	3.4e-05	0.0165383	2.23768	CD164	1	84719535	84735860
ENSSSCG00000006631	-0.166467	24.4512	-4.67348	3.88e-05	0.0165383	2.10823	TMOD4	4	107327290	107332130
ENSSSCG00000012288	-0.130323	26.3111	-4.71655	3.41e-05	0.0165383	2.27682	CCDC120	X	47976918	47994738
ENSSSCG00000012397	0.213959	25.9978	4.78823	2.73e-05	0.0165383	2.48636	IL2RG	X	64673721	64677978
ENSSSCG00000017643	-0.147319	27.507	-4.69613	3.62e-05	0.0165383	2.16679	2015-09-04	12	36030882	36043170
ENSSSCG00000017991	0.182653	26.2687	4.67092	3.91e-05	0.0165383	2.15206	PIK3R5	12	56731612	56799399
ENSSSCG00000021591	-0.163296	30.3836	-4.77045	2.89e-05	0.0165383	2.37266		X	47591669	47595208
ENSSSCG00000023963	0.0949928	27.7034	4.67914	3.82e-05	0.0165383	2.11224		12	24040270	24041761
ENSSSCG00000026551	0.122193	28.5605	4.74188	3.15e-05	0.0165383	2.27147	LOXL2	GL894493.1	7380	20815
ENSSSCG00000029201	-0.140721	25.4522	-4.77682	2.83e-05	0.0165383	2.4472	AJUBA	GL896299.1	26324	35700
ENSSSCG00000000295	0.253192	25.6612	4.55498	5.57e-05	0.0165478	1.83323		5	20677944	20695280
ENSSSCG00000001873	0.190088	27.6696	4.47303	7.14e-05	0.0165478	1.52458		7	62658015	62678673
ENSSSCG00000002452	0.165763	31.3995	4.44242	7.84e-05	0.0165478	1.44471	LGMN	7	120780129	120811703
ENSSSCG00000003709	-0.194185	27.225	-4.57977	5.17e-05	0.0165478	1.84506		6	101420993	101498019
ENSSSCG00000003950	-0.108116	28.6646	-4.52135	6.17e-05	0.0165478	1.63135	TIE-1	6	155288383	155321728
ENSSSCG00000004970	-0.0648463	32.3773	-4.45145	7.62e-05	0.0165478	1.49306		1	185385027	185387204
ENSSSCG00000005620	-0.113991	27.0782	-4.48481	6.89e-05	0.0165478	1.58219	SH2D3C	1	302129555	302137873
ENSSSCG00000006504	-0.0597382	28.5445	-4.62483	4.5e-05	0.0165478	1.92946	KIAA0907	4	102841241	102859721
ENSSSCG00000006612	0.10201	31.7769	4.63461	4.37e-05	0.0165478	2.00319	S100A10	4	106272296	106283881
ENSSSCG00000006862	0.119635	29.6222	4.61175	4.69e-05	0.0165478	1.89949	VCAM1	4	129040262	129054592
ENSSSCG00000007079	-0.331375	24.4025	-4.46479	7.32e-05	0.0165478	1.55315	FLRT3	17	25670664	25684519
ENSSSCG00000007240	0.221508	24.2698	4.51072	6.37e-05	0.0165478	1.65053		17	40656380	40667247
ENSSSCG00000007963	-0.0863857	26.2579	-4.41659	8.47e-05	0.0165478	1.4325	ZNF263	3	40293806	40300679
ENSSSCG00000008348	0.312073	24.7856	4.61131	4.69e-05	0.0165478	1.95626	PLEK	3	77408777	77439119
ENSSSCG00000008447	0.137912	23.64	4.52537	6.1e-05	0.0165478	1.63756		3	102222587	102248381
ENSSSCG00000009605	-0.218013	26.1187	-4.41422	8.53e-05	0.0165478	1.43076	GFRA2	14	6064459	6122961
ENSSSCG00000010071	-0.0943549	28.1196	-4.48228	6.95e-05	0.0165478	1.5271	MMP11	14	53349978	53359818
ENSSSCG00000010087	-0.21376	23.2644	-4.41601	8.49e-05	0.0165478	1.3341	YDJC	14	53711336	53713076
ENSSSCG00000010908	0.201873	27.653	4.43147	8.1e-05	0.0165478	1.41036	PTPRC	10	26308759	26332284
ENSSSCG00000011274	-0.0649517	30.9652	-4.49911	6.6e-05	0.0165478	1.59891	CTNNB1	13	27623128	27667302
ENSSSCG00000011888	-0.200715	23.2071	-4.62694	4.48e-05	0.0165478	1.86595	GPR156	13	149301801	149368083
ENSSSCG00000012148	0.0536497	29.291	4.47164	7.17e-05	0.0165478	1.49143	SYAP1	X	14160817	14185800
ENSSSCG00000012286	-0.176199	24.1373	-4.42757	8.19e-05	0.0165478	1.43269		X	47474677	47478212
ENSSSCG00000012443	-0.198092	24.4636	-4.56604	5.39e-05	0.0165478	1.82251	CYSLTR1	X	71481819	71482841
ENSSSCG00000013102	0.311855	24.8709	4.40477	8.78e-05	0.0165478	1.40524	MS4A7	2	10855774	10878566
ENSSSCG00000015671	0.198212	23.553	4.50831	6.42e-05	0.0165478	1.58162		15	9034598	9571350
ENSSSCG00000015827	0.0591687	27.472	4.40571	8.75e-05	0.0165478	1.33612	ERLIN2	15	55763112	55778070
ENSSSCG00000016308	0.239289	25.5391	4.58804	5.04e-05	0.0165478	1.92341		15	148087403	148163653
ENSSSCG00000016637	0.274341	25.1406	4.502	6.54e-05	0.0165478	1.67725	TFEC	18	32208623	32286915
ENSSSCG00000017896	0.265088	25.4046	4.42821	8.18e-05	0.0165478	1.48267	SCIMP	12	53805701	53826275
ENSSSCG00000025133	0.274501	28.2347	4.4906	6.77e-05	0.0165478	1.56472	ITGB2	13	217446028	217475903
ENSSSCG00000025349	-0.102462	25.7894	-4.48245	6.94e-05	0.0165478	1.63132	CCDC14	13	145971197	145999023
ENSSSCG00000027657	-0.0905119	26.3656	-4.44202	7.84e-05	0.0165478	1.49855	ZC4H2	X	57673576	57710448
ENSSSCG00000027828	0.262972	25.2085	4.44989	7.66e-05	0.0165478	1.53787		5	20696169	20702336
ENSSSCG00000028682	0.162579	25.613	4.55136	5.63e-05	0.0165478	1.82303		6	54287888	54293721
ENSSSCG00000029151	-0.0996303	29.1013	-4.43991	7.9e-05	0.0165478	1.39911	RASIP1	6	49806309	49819405
ENSSSCG00000017727	-0.121212	26.2931	-4.39841	8.95e-05	0.0166128	1.38022	TMEM98	12	43758792	43771796
ENSSSCG00000001502	-0.0619257	31.7513	-4.36438	9.91e-05	0.0177199	1.23316	RPS18	7	34142621	34146677
ENSSSCG00000003995	-0.0781992	26.6968	-4.35365	0.000102394	0.0177199	1.23198	ZNF606	6	57292699	57314691
ENSSSCG00000007797	0.164988	27.4246	4.36066	0.000100256	0.0177199	1.21915	ITGAL	3	18259505	18298947
ENSSSCG00000030268	-0.417783	24.9275	-4.35272	0.000102678	0.0177199	1.27497		JH118705.1	4157	12738
ENSSSCG00000030304	0.13955	25.2198	4.36634	9.86e-05	0.0177199	1.31258		16	29677851	29681154
ENSSSCG00000004423	-0.109364	25.1552	-4.31942	0.000113484	0.0177531	1.18581	TUBE1	1	87688371	87717295
ENSSSCG00000012411	-0.074811	27.3619	-4.29862	0.00012079	0.0177531	1.03589		X	66183818	66288138
ENSSSCG00000013002	-0.0583293	31.4635	-4.29727	0.000121278	0.0177531	1.03672	FAU	2	6203200	6204847
ENSSSCG00000013048	-0.0786049	26.4122	-4.32923	0.000110189	0.0177531	1.18044	C11orf84	2	7464512	7506772
ENSSSCG00000013888	0.187458	26.7452	4.3193	0.000113523	0.0177531	1.1426	JAK3	2	59475336	59495969
ENSSSCG00000017204	-0.15655	28.3514	-4.31249	0.000115866	0.0177531	1.03921	ITGB4	12	5597669	5632075
ENSSSCG00000017525	0.0910969	29.7824	4.34701	0.000104457	0.0177531	1.14209		12	24300468	24308029
ENSSSCG00000023628	0.162179	22.958	4.33231	0.000109173	0.0177531	1.07758		15	8286399	8286581
ENSSSCG00000023715	0.0800557	28.5723	4.3085	0.000117264	0.0177531	1.022		5	32134175	32173480
ENSSSCG00000027658	0.137189	27.8694	4.29946	0.000120486	0.0177531	1.01793		14	78399904	78441076
ENSSSCG00000027988	-0.0999724	25.2256	-4.2961	0.000121706	0.0177531	1.12357		14	152168647	152188564
ENSSSCG00000028711	0.263001	24.8413	4.32046	0.000113128	0.0177531	1.17877	CASP1	9	39209731	39222235
ENSSSCG00000028995	-0.153332	25.9905	-4.33416	0.00010857	0.0177531	1.21383	TLE2	2	76035372	76057180
ENSSSCG00000001786	-0.289519	25.5894	-4.27347	0.00013024	0.0182132	1.05917	C15orf26	7	55527119	55540522
ENSSSCG00000003340	-0.0858116	25.2412	-4.2534	0.0001383	0.0182132	1.00858	GLTPD1	6	58108616	58109437
ENSSSCG00000006717	-0.230088	27.7102	-4.23263	0.000147156	0.0182132	0.837071	PHGDH	4	111436317	111468486
ENSSSCG00000007574	-0.137145	26.6634	-4.23802	0.000144804	0.0182132	0.911543	SDK1	3	3634288	3824252
ENSSSCG00000009412	0.311899	29.0254	4.25696	0.000136837	0.0182132	0.889228	LCP1	11	21569933	21685279
ENSSSCG00000012528	-0.218958	25.5825	-4.23318	0.000146915	0.0182132	0.949165	NGFRAP1	X	98090040	98090414
ENSSSCG00000015103	-0.0544848	31.5213	-4.26532	0.000133455	0.0182132	0.948112	RPS25	9	51274636	51276899
ENSSSCG00000015774	-0.169934	26.3903	-4.23467	0.00014626	0.0182132	0.91847	TENM3	15	50897901	50993934
ENSSSCG00000016202	-0.178596	22.966	-4.23562	0.000145846	0.0182132	0.847885		15	133834386	133837207
ENSSSCG00000017236	0.252164	25.1043	4.23267	0.000147137	0.0182132	0.951197	CD300C	12	6621092	6624938
ENSSSCG00000017879	-0.14839	26.0202	-4.25862	0.000136157	0.0182132	1.00441	SPNS2	12	52453741	52487384
ENSSSCG00000022971	0.179603	25.3729	4.23847	0.000144611	0.0182132	0.968488		GL894194.2	55897	199387
ENSSSCG00000023886	0.0944049	27.5153	4.24522	0.000141722	0.0182132	0.880835	RPA3	JH118613.1	112578	116407
ENSSSCG00000026482	0.270395	24.8608	4.25913	0.000135952	0.0182132	1.01646		5	20667163	20670221
ENSSSCG00000027358	-0.0586213	31.6841	-4.27939	0.000127952	0.0182132	0.991643	RPS17	7	57871570	57875631
ENSSSCG00000012909	0.173206	24.7317	4.20882	0.000157993	0.019137	0.879501	PTPRCAP	2	3806257	3806883
ENSSSCG00000015444	0.101656	31.1471	4.20604	0.000159306	0.019137	0.770447	LAMB1	9	118439608	118514521
ENSSSCG00000017788	-0.0972229	26.78	-4.20738	0.000158672	0.019137	0.81715	TP53I13	12	47714658	47718800
ENSSSCG00000017177	-0.0959648	28.1301	-4.20116	0.000161641	0.0192289	0.726766	ST6GALNAC2	12	4790367	4805957
ENSSSCG00000024839	-0.102823	24.5085	-4.19416	0.000165048	0.0192603	0.836628		GL896218.1	501	7682
ENSSSCG00000025924	-0.214343	28.1971	-4.19554	0.000164371	0.0192603	0.715967	IGFBP5	15	131680310	131684630
ENSSSCG00000000654	0.241494	26.856	4.17897	0.000172685	0.019465	0.749142	CH242-192N12.4	5	64938961	64956629
ENSSSCG00000003988	-0.0650009	26.877	-4.1757	0.000174371	0.019465	0.722704		6	56967259	56991707
ENSSSCG00000010907	0.226884	25.5492	4.17565	0.000174395	0.019465	0.797909		10	26249079	26284300
ENSSSCG00000027196	0.201044	27.5554	4.17498	0.000174745	0.019465	0.692637	GIMAP6	18	6629467	6635745
ENSSSCG00000029812	-0.134582	25.2403	-4.18259	0.000170833	0.019465	0.818473	EFCC1	13	79138167	79143202
ENSSSCG00000002508	0.0671411	28.5392	4.16964	0.000177541	0.0195983	0.629484	SETD3	7	127973226	128046488
ENSSSCG00000011379	-0.106333	26.8703	-4.15113	0.000187585	0.0200007	0.654332	KLHDC8B	13	35007412	35011175
ENSSSCG00000025167	0.250013	25.3555	4.1509	0.000187716	0.0200007	0.73367		JH118787.1	77050	80982
ENSSSCG00000027308	-0.126675	26.1024	-4.15459	0.000185669	0.0200007	0.714633	MAPK12	GL896307.1	992	6422
ENSSSCG00000030273	-0.0718728	27.5815	-4.15258	0.000186777	0.0200007	0.613887		13	72811828	72817304
ENSSSCG00000003577	0.0603076	28.9403	4.1446	0.000191259	0.0201222	0.558578	WASF2	6	78196522	78289075
ENSSSCG00000026894	-0.276677	23.5778	-4.14305	0.000192141	0.0201222	0.66335	NFE2L3	18	50993767	51025144
ENSSSCG00000006159	-0.141314	26.0009	-4.13642	0.000195959	0.0202408	0.670909	HEY1	4	62079660	62084032
ENSSSCG00000012743	-0.070524	27.5033	-4.13536	0.000196577	0.0202408	0.570279	MTMR1	X	140009675	140070260
ENSSSCG00000022088	-0.172891	25.5826	-4.12989	0.000199795	0.0204007	0.669601		X	49200359	49207126
ENSSSCG00000021176	0.263728	25.195	4.11963	0.000205965	0.0208569	0.650924	LPXN	2	12191484	12243400
ENSSSCG00000016504	0.261805	23.4552	4.11539	0.000208572	0.0209478	0.573323	TBXAS1	18	10223766	10394083
ENSSSCG00000004945	-0.0517779	32.538	-4.1072	0.000213695	0.0209902	0.531448	RPL4	1	182226366	182231629
ENSSSCG00000007356	-0.0757612	29.358	-4.10651	0.000214134	0.0209902	0.458096	PLCG1	17	49203288	49238376
ENSSSCG00000012229	0.293931	27.9773	4.10837	0.000212958	0.0209902	0.494338	CYBB	X	37303174	37392877
ENSSSCG00000002546	-0.0922971	26.1983	-4.09802	0.00021958	0.0210373	0.55548	XRCC3	7	130829616	130840014
ENSSSCG00000004193	0.20527	28.9994	4.09511	0.000221481	0.0210373	0.424809	ENPP1	1	35243792	35281384
ENSSSCG00000011451	0.191217	30.4011	4.09737	0.000220003	0.0210373	0.449471	ITIH3	13	38106334	38120182
ENSSSCG00000029231	0.230661	25.4159	4.09879	0.000219083	0.0210373	0.593926	PigE-108A11.6	6	53902904	53909080
ENSSSCG00000012364	0.251248	25.4978	4.08801	0.000226186	0.0211562	0.563893		X	58774511	58776353
ENSSSCG00000022361	0.197908	23.8552	4.09004	0.00022483	0.0211562	0.53408		GL895778.1	50915	57287
ENSSSCG00000000530	0.172886	23.721	4.0528	0.000250983	0.021657	0.433178	FGD4	5	44933727	44959700
ENSSSCG00000002288	0.0561384	27.8196	4.06082	0.000245105	0.021657	0.346756	ATP6V1D	7	97373941	97394481
ENSSSCG00000006151	-0.0735037	26.8754	-4.05865	0.000246686	0.021657	0.399195	SNX16	4	60038428	60074768
ENSSSCG00000006379	0.280799	26.3436	4.07092	0.000237905	0.021657	0.486179	CD48	4	97721030	97736619
ENSSSCG00000006793	0.454095	27.5863	4.06463	0.000242366	0.021657	0.41439		4	119378022	119395675
ENSSSCG00000011952	-0.0548059	31.3215	-4.06026	0.000245512	0.021657	0.37047	RPL24	13	166892683	166899134
ENSSSCG00000013773	-0.122393	26.7465	-4.05336	0.000250564	0.021657	0.394165	LPHN1	2	65300766	65319593
ENSSSCG00000013940	0.241835	24.7159	4.06637	0.000241121	0.021657	0.506123	NLRP3	2	57862771	57871269
ENSSSCG00000014399	0.131224	25.0096	4.05413	0.000249997	0.021657	0.477697	ARHGAP26	2	150495712	150918983
ENSSSCG00000017181	-0.095808	28.5167	-4.06291	0.0002436	0.021657	0.332025	CYGB	12	4829969	4840020
ENSSSCG00000029042	0.240347	24.3218	4.05813	0.000247064	0.021657	0.473664		15	84798248	84823208
ENSSSCG00000001770	0.14461	30.8055	4.04299	0.000258351	0.0218315	0.307783	CTSH	7	53623062	53644262
ENSSSCG00000010728	-0.241675	27.5967	-4.04676	0.00025549	0.0218315	0.326135	CPXM2	14	144881645	145010683
ENSSSCG00000029860	-0.151444	25.6498	-4.04328	0.000258127	0.0218315	0.436111		2	122134126	122146108
ENSSSCG00000012386	-0.246715	26.1544	-4.0377	0.000262407	0.0220224	0.391443	FAM155B	X	62829452	62856570
ENSSSCG00000027826	0.272052	28.1491	4.02974	0.000268639	0.022392	0.268278	GIMAP4	18	6618395	6619630
ENSSSCG00000001021	-0.0685762	28.8625	-4.02274	0.000274229	0.0224008	0.218399	RREB1	7	4591378	4652479
ENSSSCG00000009169	-0.120927	26.978	-4.02415	0.000273094	0.0224008	0.297497	SLC39A8	8	127755061	127826415
ENSSSCG00000017750	0.25486	26.6481	4.0269	0.000270893	0.0224008	0.346221	EVI2B	12	45381283	45387344
ENSSSCG00000004854	-0.067617	29.4262	-4.01033	0.000284434	0.0229288	0.191662		1	161036719	161062878
ENSSSCG00000024495	0.23649	25.9151	4.01246	0.000282657	0.0229288	0.34763	SELPLG	14	44718076	44719326
ENSSSCG00000022429	-0.157682	27.215	-4.00168	0.000291764	0.0233659	0.217511	KAZALD1	14	121703008	121708344
ENSSSCG00000011322	0.287093	26.6067	3.99511	0.000297449	0.0236665	0.26435	CCR1	13	32323642	32330286
ENSSSCG00000023868	0.222566	26.9376	3.9893	0.000302569	0.0239186	0.220384	C3AR1	GL896371.1	25480	26910
ENSSSCG00000005612	-0.0551496	31.1767	-3.97091	0.000319345	0.0246487	0.120037	RPL12	1	301871923	301875380
ENSSSCG00000007327	0.223833	23.8476	3.96823	0.000321864	0.0246487	0.226346	SAMHD1	17	45585068	45600629
ENSSSCG00000009216	0.480927	29.0332	3.9691	0.00032105	0.0246487	0.101673	SPP1	8	140307938	140315415
ENSSSCG00000013041	0.176494	27.5462	3.9761	0.000314517	0.0246487	0.138568	FERMT3	2	6953588	6976696
ENSSSCG00000014891	0.145811	28.2169	3.97239	0.000317959	0.0246487	0.0929208	GAB2	9	13936307	14135685
ENSSSCG00000000682	-0.160267	24.4068	-3.96088	0.000328873	0.0248746	0.230604	GNB3	5	66299162	66305903
ENSSSCG00000011634	-0.0558148	27.014	-3.96183	0.000327959	0.0248746	0.123418		13	81542497	81548422
ENSSSCG00000017929	0.0627832	27.9839	3.95371	0.000335863	0.0252474	0.0432581	RNASEK	12	54720560	54722249
ENSSSCG00000018055	-0.07675	25.1131	-3.94945	0.000340078	0.0252544	0.202356	PEMT	12	63139391	63150665
ENSSSCG00000030565	-0.243385	24.081	-3.95035	0.000339183	0.0252544	0.197125	GRIA4	9	39464926	39841255
ENSSSCG00000021487	-0.145685	27.1212	-3.94337	0.000346179	0.0255526	0.065732	MFSD4	9	72513391	72556777
ENSSSCG00000015327	-0.103193	27.1173	-3.93276	0.000357098	0.0262008	0.0370307	CASD1	9	81459881	81550506
ENSSSCG00000022355	0.184591	25.6998	3.92876	0.000361298	0.0263511	0.13349	CD37	GL896285.1	579	4700
ENSSSCG00000012703	-0.0743523	29.845	-3.92473	0.000365577	0.0265054	-0.0371106	RBMX	X	127896438	127904384
ENSSSCG00000008106	-0.122467	23.3426	-3.91491	0.000376211	0.0266775	0.0760376		3	46327970	46331090
ENSSSCG00000013573	-0.0693436	26.86	-3.91362	0.000377636	0.0266775	0.00366108	TRAPPC5	2	71884251	71886383
ENSSSCG00000017749	0.235311	24.9061	3.91253	0.000378837	0.0266775	0.108408		12	45370560	45375899
ENSSSCG00000023671	0.178293	23.4339	3.91877	0.000371999	0.0266775	0.0830621		16	58324295	58327422
ENSSSCG00000025952	-0.0841991	26.3393	-3.91804	0.00037279	0.0266775	0.056827		12	40895831	40901482
ENSSSCG00000025795	0.347712	25.3743	3.90806	0.000383814	0.0268735	0.0906573	CSF3R	GL895950.1	27093	42362
ENSSSCG00000016855	0.20485	25.5567	3.90433	0.000388013	0.0270132	0.0747394	FYB	16	25516199	25621534
ENSSSCG00000001778	0.248216	24.8627	3.88859	0.000406235	0.0272	0.0466732	BCL2A1	7	54395231	54406136
ENSSSCG00000002283	0.0914901	27.5423	3.89505	0.000398652	0.0272	-0.091251	FUT8	7	95851228	96101112
ENSSSCG00000014391	-0.0910534	29.7521	-3.89058	0.000403885	0.0272	-0.132637	ARAP3	2	149506500	149530200
ENSSSCG00000016816	0.158554	28.8088	3.88991	0.000404669	0.0272	-0.14447	ADAMTS12	16	20237302	20549746
ENSSSCG00000023933	-0.146284	24.8983	-3.89601	0.000397544	0.0272	0.0652436	EFCAB4A	2	150256	155506
ENSSSCG00000026108	-0.122406	27.2424	-3.8947	0.00039906	0.0272	-0.075273	CDC42EP1	5	7802439	7811135
ENSSSCG00000028592	0.073413	26.5458	3.89093	0.000403477	0.0272	-0.02903	TM2D2	15	54674879	54684745
ENSSSCG00000003141	-0.0979166	27.8207	-3.88112	0.000415173	0.0273501	-0.147568	FUT1	6	49824783	49827868
ENSSSCG00000013042	0.145424	24.8603	3.88302	0.000412875	0.0273501	0.0323406	CCDC88B	2	6992733	7010294
ENSSSCG00000028241	0.217967	26.1387	3.88144	0.000414784	0.0273501	-0.0146868		X	58756065	58763172
ENSSSCG00000012117	0.245146	24.8306	3.8719	0.000426458	0.0279433	0.00377348	TLR7	X	10450659	10476655
ENSSSCG00000018007	-0.224263	25.1922	-3.8678	0.000431573	0.028128	-0.0145898	MYH3	12	58110959	58132945
ENSSSCG00000022773	0.138515	24.3076	3.86576	0.000434144	0.0281459	-0.0170768		13	26306729	26310461
ENSSSCG00000026478	0.370464	27.5552	3.85949	0.000442135	0.0285131	-0.153999	PADI2	6	70039586	70099223
ENSSSCG00000012247	0.0561883	29.3851	3.85408	0.000449137	0.0286255	-0.239561	ATP6AP2	X	40369354	40398502
ENSSSCG00000015616	-0.186704	28.4685	-3.85505	0.000447871	0.0286255	-0.236028	HSD11B1	GL894531.1	610	25755
ENSSSCG00000023653	-0.0651956	27.9952	-3.85096	0.000453224	0.0286255	-0.240539	GLIS2	3	39051645	39073248
ENSSSCG00000027486	-0.104152	26.9547	-3.85247	0.000451247	0.0286255	-0.169719	TRIP6	3	8140290	8143649
ENSSSCG00000006800	0.211745	28.2393	3.84723	0.000458169	0.0287894	-0.245171	CD53	4	119674096	119703427
ENSSSCG00000011877	0.214657	25.5643	3.84159	0.000465731	0.0291123	-0.0900771	CD86	13	148057108	148104960
ENSSSCG00000027952	0.133099	28.7025	3.83987	0.000468058	0.0291123	-0.280627	ADCY5	13	146611882	146680478
ENSSSCG00000000130	0.153911	26.9909	3.83562	0.000473869	0.0292062	-0.20643	CYTH4	5	8072167	8104676
ENSSSCG00000013237	0.181549	27.2255	3.83528	0.000474335	0.0292062	-0.222649	SPI1	2	16421197	16452507
ENSSSCG00000013101	0.183029	26.1824	3.83226	0.000478508	0.0293158	-0.150658	MS4A4A	2	10915161	10927118
ENSSSCG00000010253	0.116389	30.3457	3.82216	0.00049272	0.0294092	-0.308471		14	78486911	78521299
ENSSSCG00000016709	0.145254	27.456	3.82096	0.000494434	0.0294092	-0.282794	SNX10	18	50840315	50858704
ENSSSCG00000017245	-0.0630087	27.7996	-3.82236	0.000492441	0.0294092	-0.308572	CDC42EP4	12	7918389	7939265
ENSSSCG00000017548	-0.27987	24.9829	-3.82448	0.000489418	0.0294092	-0.122287	NGFR	12	25702161	25720592
ENSSSCG00000023248	-0.0630462	31.701	-3.82474	0.000489047	0.0294092	-0.263212	RPS15	2	77933425	77937774
ENSSSCG00000027659	0.0603889	28.8042	3.82903	0.000483007	0.0294092	-0.315319	FUCA1	6	75370048	75388917
ENSSSCG00000003525	0.225239	30.3243	3.80826	0.000512951	0.030318	-0.346377	C1QC	6	74616233	74621248
ENSSSCG00000017543	0.0649978	30.5831	3.80712	0.000514661	0.030318	-0.344471	CALCOCO2	12	25005401	25036657
ENSSSCG00000001660	-0.181483	24.8132	-3.7997	0.000525823	0.0303808	-0.18369	PTK7	7	43676802	43706024
ENSSSCG00000007857	-0.252076	23.8978	-3.79495	0.000533083	0.0303808	-0.200619	ACSM3	3	26031777	26061643
ENSSSCG00000012309	-0.131005	24.7737	-3.7994	0.000526281	0.0303808	-0.182479		X	49305755	49310159
ENSSSCG00000015394	-0.141284	26.322	-3.80232	0.000521843	0.0303808	-0.251296	KIAA1324L	9	103019596	103204485
ENSSSCG00000021811	-0.124861	24.9652	-3.79707	0.000529837	0.0303808	-0.1907	GDPD3	GL892764.1	1252	4852
ENSSSCG00000025034	0.171871	28.8599	3.79563	0.00053205	0.0303808	-0.400196	LAPTM5	6	81070177	81095159
ENSSSCG00000025758	0.137704	25.2629	3.79806	0.000528319	0.0303808	-0.193113		16	56443575	56508245
ENSSSCG00000026141	-0.0767387	25.8757	-3.79134	0.000538684	0.0305579	-0.245939	ZNF71	6	56148963	56159821
ENSSSCG00000003042	-0.0511272	31.4883	-3.78422	0.00054987	0.030712	-0.378899		6	46055241	46063775
ENSSSCG00000005462	0.075635	29.626	3.78324	0.000551427	0.030712	-0.427987	GNG10	1	283259091	283266590
ENSSSCG00000026582	-0.0661746	27.2672	-3.78617	0.000546792	0.030712	-0.372371		GL894068.1	686	17751
ENSSSCG00000027205	-0.0823959	27.8704	-3.78345	0.000551099	0.030712	-0.418056	LPCAT3	5	66174538	66184169
ENSSSCG00000009276	-0.0690963	27.2109	-3.77441	0.000565665	0.0309252	-0.400261	XPO4	11	230115	288910
ENSSSCG00000009536	-0.0619944	30.0726	-3.77306	0.000567875	0.0309252	-0.44644	ssc-mir-7144	11	81616020	81643873
ENSSSCG00000010948	0.197656	28.4168	3.77517	0.000564425	0.0309252	-0.44944		10	31907424	31913492
ENSSSCG00000012653	0.0819291	28.7775	3.77388	0.000566532	0.0309252	-0.464254	ZDHHC9	X	122170148	122205078
ENSSSCG00000024045	0.165384	26.6378	3.77357	0.000567043	0.0309252	-0.343365		3	11681955	11759966
ENSSSCG00000010509	0.175495	27.2365	3.76893	0.000574684	0.0311575	-0.402424	PIK3AP1	14	117674451	117788256
ENSSSCG00000003143	-0.114904	25.1326	-3.76333	0.000584038	0.0315252	-0.281667	MAMSTR	6	49799585	49804564
ENSSSCG00000013639	-0.0738908	29.9934	-3.76021	0.000589302	0.0316698	-0.482403	SLC44A2	2	69768300	69782734
ENSSSCG00000016708	0.157242	25.1482	3.75791	0.000593223	0.0317413	-0.293239		18	50270647	50372766
ENSSSCG00000001528	-0.0535103	31.4554	-3.75192	0.000603548	0.0317868	-0.466623	RPS10	7	35109882	35117436
ENSSSCG00000006308	0.107149	30.7248	3.74406	0.000617359	0.0317868	-0.511196	CREG1	4	91134122	91146232
ENSSSCG00000013018	-0.208458	25.5199	-3.74791	0.000610563	0.0317868	-0.339183	CDC42BPG	2	6460653	6480139
ENSSSCG00000013382	-0.153911	26.2611	-3.74726	0.000611698	0.0317868	-0.392311	PLEKHA7	2	45136143	45412705
ENSSSCG00000014431	-0.143756	26.8184	-3.75125	0.000604713	0.0317868	-0.428291	AFAP1L1	2	157208702	157273006
ENSSSCG00000015353	0.328888	27.1587	3.75022	0.000606512	0.0317868	-0.430052	SCIN	9	90266490	90348474
ENSSSCG00000016178	-0.186911	24.6784	-3.74566	0.000614529	0.0317868	-0.318531		JH118558.1	22943	34814
ENSSSCG00000017192	-0.229275	25.2369	-3.74687	0.000612392	0.0317868	-0.329316		12	5364942	5381504
ENSSSCG00000028900	-0.0620057	26.7944	-3.74403	0.000617421	0.0317868	-0.447061	GRIPAP1	X	47764737	47769886
ENSSSCG00000028204	0.424168	25.6061	3.7414	0.000622112	0.0318943	-0.349809		9	50918843	50924246
ENSSSCG00000006648	0.212528	29.8133	3.7388	0.000626775	0.0319995	-0.545087	CTSS	4	107666299	107691564
ENSSSCG00000016403	-0.254085	25.6969	-3.73141	0.000640234	0.0322831	-0.391527	VIPR2	18	663352	732192
ENSSSCG00000021707	0.1359	27.7049	3.73203	0.000639084	0.0322831	-0.538673	ADCY7	GL895152.1	366	17281
ENSSSCG00000029531	0.185425	26.1324	3.73278	0.000637713	0.0322831	-0.410818		GL894448.1	1202	33120
ENSSSCG00000007115	-0.116481	28.2243	-3.72877	0.000645106	0.0322924	-0.57574	THBD	17	34274132	34277761
ENSSSCG00000007609	-0.0616447	28.7236	-3.72846	0.000645691	0.0322924	-0.587585	ARPC1A	3	6434372	6463171
ENSSSCG00000001408	0.173319	27.0156	3.72165	0.000658431	0.0323174	-0.512903	AIF1	7	27520797	27523556
ENSSSCG00000006530	-0.0931441	27.6732	-3.71838	0.000664652	0.0323174	-0.580895	EFNA1	4	103449082	103455256
ENSSSCG00000006894	-0.0722512	28.1066	-3.72084	0.000659965	0.0323174	-0.596658	FNBP1L	4	135331060	135387213
ENSSSCG00000008197	-0.0838573	25.9123	-3.72293	0.000656013	0.0323174	-0.427468		3	59248211	59254525
ENSSSCG00000009146	-0.0564383	31.3327	-3.72091	0.000659843	0.0323174	-0.55359	RPL34	8	121707345	121711622
ENSSSCG00000024944	-0.0802753	24.3147	-3.72269	0.000656466	0.0323174	-0.375586		GL896131.1	239	3321
ENSSSCG00000026417	-0.135472	23.9852	-3.71976	0.000662024	0.0323174	-0.386223	EPS8L1	6	54343313	54352789
ENSSSCG00000024660	-0.0903449	24.5065	-3.71531	0.000670531	0.0324744	-0.3937		1	125424057	125424500
ENSSSCG00000002368	0.262	28.1932	3.70646	0.000687772	0.032919	-0.618298	LTBP2	7	103590368	103694062
ENSSSCG00000007675	-0.0890025	28.0278	-3.70776	0.000685215	0.032919	-0.62776	EPHB4	3	8095621	8116670
ENSSSCG00000029940	-0.1259	25.1783	-3.70863	0.0006835	0.032919	-0.423612	KCNAB3	12	55536758	55545091
ENSSSCG00000005278	0.176415	26.2461	3.69773	0.000705189	0.0329654	-0.51624	PRUNE2	1	256320554	256399971
ENSSSCG00000010328	-0.0541857	32.024	-3.701	0.000698617	0.0329654	-0.585634		14	87005402	87011466
ENSSSCG00000012652	0.186292	25.4828	3.69534	0.000710033	0.0329654	-0.466262	SASH3	X	122142844	122158078
ENSSSCG00000017526	-0.0631287	29.1733	-3.69845	0.000703736	0.0329654	-0.662963	COPZ2	12	24277885	24289775
ENSSSCG00000018056	-0.291593	23.7988	-3.69766	0.000705347	0.0329654	-0.442898	SRCIN1	12	63386243	63423896
ENSSSCG00000026404	-0.19484	25.5111	-3.69512	0.000710494	0.0329654	-0.475817	SERTAD4	9	145772685	145783675
ENSSSCG00000027043	-0.0664507	26.8223	-3.70441	0.000691816	0.0329654	-0.556366		X	47678115	47683248
ENSSSCG00000027204	0.145905	28.9337	3.69391	0.000712955	0.0329654	-0.677174		1	269000348	269007038
ENSSSCG00000028805	-0.0638462	28.9301	-3.70095	0.000698726	0.0329654	-0.660348	PTPRM	6	92514260	92549611
ENSSSCG00000016451	0.196032	27.7446	3.68908	0.000722886	0.0331742	-0.648323	GIMAP1	18	6872941	6875292
ENSSSCG00000025644	0.30345	27.529	3.68995	0.000721091	0.0331742	-0.618692	PCD1A	4	99905535	99909248
ENSSSCG00000011306	-0.100361	23.9442	-3.6828	0.000735986	0.0334898	-0.478101	ZNF502	13	30784485	30786050
ENSSSCG00000012317	-0.0941513	26.5618	-3.68186	0.000737962	0.0334898	-0.592792	GSPT2	X	50566477	50569071
ENSSSCG00000023349	-0.0480568	28.0424	-3.68216	0.000737337	0.0334898	-0.698095	ZNF768	3	18303135	18306438
ENSSSCG00000002696	-0.288319	24.8899	-3.67182	0.000759471	0.0337366	-0.513097	VAT1L	6	9896814	10062187
ENSSSCG00000002893	0.199823	24.5685	3.67153	0.000760099	0.0337366	-0.503269	CD22	6	40343148	40385820
ENSSSCG00000006357	0.182215	27.6656	3.6751	0.000752374	0.0337366	-0.683561	FCER1G	4	97099150	97103132
ENSSSCG00000009612	0.182926	25.3579	3.67607	0.000750292	0.0337366	-0.509945	DOK2	14	6618168	6622585
ENSSSCG00000010741	-0.0571834	27.0241	-3.67604	0.000750361	0.0337366	-0.648614	C10orf137	14	146650251	146714946
ENSSSCG00000012759	-0.245737	25.1976	-3.67034	0.000762674	0.0337366	-0.524615		X	141414894	141458759
ENSSSCG00000025467	-0.0707054	27.6546	-3.67139	0.000760398	0.0337366	-0.707096	MYL6	5	23123886	23127111
ENSSSCG00000014204	0.113329	24.5963	3.66791	0.000767989	0.0338495	-0.512517	DCP2	2	121372093	121426086
ENSSSCG00000009951	-0.168888	26.2206	-3.66103	0.000783242	0.0343639	-0.616817	SGSM1	14	45641754	45705292
ENSSSCG00000016782	0.155987	26.7152	3.66012	0.000785268	0.0343639	-0.651702	FAM105A	16	4329880	4338069
ENSSSCG00000014539	-0.0578503	26.5419	-3.65402	0.000799066	0.0347197	-0.661954	ZFP62	2	159692094	159694808
ENSSSCG00000026338	-0.121612	25.979	-3.65493	0.000796982	0.0347197	-0.61005	USHBP1	GL892606.2	21914	30377
ENSSSCG00000017091	0.0651489	29.2462	3.6502	0.000807823	0.0349761	-0.792174	TNIP1	16	78291878	78338637
ENSSSCG00000014880	0.152733	26.2704	3.64613	0.000817251	0.0352598	-0.649108	AQP11	9	13216669	13228502
ENSSSCG00000003526	0.227557	25.6313	3.63914	0.000833688	0.0357174	-0.617924		6	74625259	74629862
ENSSSCG00000015618	-0.218742	24.7945	-3.64023	0.000831112	0.0357174	-0.587359	LAMB3	9	146585180	146616210
ENSSSCG00000017419	-0.0704302	29.337	-3.63517	0.000843169	0.0359977	-0.829548	DNAJC7	12	21016053	21046516
ENSSSCG00000009389	-0.108956	25.8997	-3.63372	0.000846662	0.0360214	-0.658667	TRIM13	JH118724.1	105848	117189
ENSSSCG00000001206	-0.0921918	24.7631	-3.62754	0.000861687	0.0360884	-0.61684	ZNF660	7	24064646	24076227
ENSSSCG00000006954	-0.0505859	29.6166	-3.62478	0.000868481	0.0360884	-0.85196		4	1039936	1047372
ENSSSCG00000010385	-0.0921682	27.1937	-3.62982	0.000856116	0.0360884	-0.784523	VSTM4	14	97445075	97533703
ENSSSCG00000012273	-0.0770357	28.322	-3.62679	0.000863523	0.0360884	-0.854652	USP11	X	46746252	46760931
ENSSSCG00000013731	0.121057	27.3529	3.62462	0.000868854	0.0360884	-0.802244	DNASE2	2	66447489	66450524
ENSSSCG00000017561	0.128187	26.4904	3.62692	0.000863204	0.0360884	-0.71953	ABCC3	12	27060902	27116379
ENSSSCG00000026418	0.169478	29.8689	3.6274	0.000862009	0.0360884	-0.842186	CTSD	GL896288.1	1923	7047
ENSSSCG00000011370	-0.0469267	28.1832	-3.62306	0.00087273	0.0361269	-0.861266	DALRD3	13	34894141	34896994
ENSSSCG00000006250	0.0977672	27.4719	3.61519	0.000892483	0.0365739	-0.836712	LYN	4	82710960	82765981
ENSSSCG00000010968	-0.102259	28.6442	-3.61555	0.000891556	0.0365739	-0.88695	IL11RA	10	36278897	36290886
ENSSSCG00000012730	-0.181835	24.1409	-3.61599	0.000890454	0.0365739	-0.641053	AFF2	X	138261106	138747171
ENSSSCG00000013597	-0.0562197	31.0557	-3.6119	0.000900854	0.0367939	-0.852156	RPS28	2	71320356	71321505
ENSSSCG00000000374	-0.0566693	30.5647	-3.60048	0.000930536	0.037022	-0.896245		5	22912634	22914580
ENSSSCG00000002824	0.115478	28.0168	3.60232	0.000925711	0.037022	-0.901201		6	27297759	27308638
ENSSSCG00000003471	-0.110568	27.1325	-3.60377	0.000921909	0.037022	-0.846571	EPHA2	6	69567127	69595069
ENSSSCG00000006647	-0.0791083	31.1185	-3.6007	0.000929968	0.037022	-0.87903	CTSK	4	107641167	107653106
ENSSSCG00000008480	0.0832341	25.6674	3.59931	0.000933632	0.037022	-0.725226	MORN2	3	107607784	107611124
ENSSSCG00000011689	0.102016	27.4444	3.60133	0.000928299	0.037022	-0.87305	PLOD2	13	94176353	94231624
ENSSSCG00000012074	0.0847931	26.8899	3.60142	0.000928072	0.037022	-0.828561	BACE2	13	214758853	214845181
ENSSSCG00000013553	0.174404	26.8008	3.6002	0.000931273	0.037022	-0.813806	VAV1	2	72827624	72857071
ENSSSCG00000013939	-0.0805147	26.3788	-3.60064	0.000930112	0.037022	-0.788028	ZNF496	2	57953214	58026156
ENSSSCG00000012667	-0.207038	24.1914	-3.59551	0.00094375	0.0373025	-0.691662	IGSF1	X	123690830	123706694
ENSSSCG00000005896	-0.0812202	25.9011	-3.59145	0.000954692	0.0376136	-0.768787	LRRC24	4	368628	373588
ENSSSCG00000014441	0.179716	28.6874	3.59026	0.000957922	0.0376199	-0.949119	CSF1R	2	157856239	157882290
ENSSSCG00000027402	0.0989973	28.3267	3.58818	0.000963586	0.0376887	-0.954996		6	74087728	74091963
ENSSSCG00000028230	0.146094	23.4847	3.58736	0.000965826	0.0376887	-0.7205		13	126270158	126274030
ENSSSCG00000017894	-0.142505	25.5077	-3.58548	0.000970969	0.0377692	-0.755807	WSCD1	12	53232310	53270971
ENSSSCG00000003514	0.0774679	32.3175	3.58117	0.000982901	0.0379902	-0.894685		6	73920982	73947323
ENSSSCG00000021886	0.192683	27.2502	3.57932	0.000988054	0.0379902	-0.90503		2	158079948	158087303
ENSSSCG00000021944	0.18582	26.4438	3.57761	0.000992853	0.0379902	-0.838896	RAC2	5	8149172	8167615
ENSSSCG00000022618	-0.11968	24.737	-3.57676	0.000995254	0.0379902	-0.743244	CMTM8	13	20444836	20549145
ENSSSCG00000022871	-0.135248	23.1313	-3.57837	0.000990724	0.0379902	-0.749279		GL894262.2	583	13672
ENSSSCG00000028993	0.0962193	25.408	3.57812	0.000991426	0.0379902	-0.763244	UQCC	17	44055094	44072718
ENSSSCG00000000492	0.358976	27.3324	3.56658	0.00102432	0.0380678	-0.921501	LYZ	5	36179190	36185575
ENSSSCG00000003105	0.0886231	30.5828	3.56944	0.00101608	0.0380678	-0.979004	SLC1A5	6	47968136	48032120
ENSSSCG00000006640	-0.231148	23.1638	-3.56558	0.00102725	0.0380678	-0.776695	BNIPL	4	107437118	107446158
ENSSSCG00000007147	-0.0834376	27.269	-3.56346	0.00103341	0.0380678	-0.962619		17	36285534	36305348
ENSSSCG00000009171	0.186351	23.8622	3.57139	0.0010105	0.0380678	-0.752574		8	128229409	128321167
ENSSSCG00000010109	-0.0920115	27.1677	-3.56692	0.00102336	0.0380678	-0.949162	SCARF2	14	54455011	54465672
ENSSSCG00000010381	0.117689	25.9434	3.56363	0.00103292	0.0380678	-0.835985		14	96946551	97088876
ENSSSCG00000011197	-0.0947021	26.8782	-3.56588	0.00102636	0.0380678	-0.926191	OXNAD1	13	3593708	3627118
ENSSSCG00000014235	-0.137335	24.161	-3.56788	0.00102057	0.0380678	-0.758586	SNCAIP	2	131097462	131120775
ENSSSCG00000016009	0.184822	26.1799	3.56384	0.00103231	0.0380678	-0.852038	ITGA4	15	96521134	96603831
ENSSSCG00000027967	0.208808	24.699	3.562	0.00103768	0.0380678	-0.77712	IGSF6	3	24156864	24167914
ENSSSCG00000028341	-0.130837	27.8778	-3.56262	0.00103588	0.0380678	-1.00568	SYT15	14	95527262	95536319
ENSSSCG00000029752	0.231521	24.4867	3.56632	0.00102509	0.0380678	-0.763508	C16orf54	3	18577366	18578031
ENSSSCG00000007431	0.114386	29.4468	3.56041	0.00104235	0.0381051	-1.02674	CTSA	17	53729012	53736219
ENSSSCG00000012583	0.132976	29.4336	3.55954	0.00104491	0.0381051	-1.02912	ACSL4	X	105375895	105452669
ENSSSCG00000027806	0.193098	25.7473	3.55786	0.00104989	0.038173	-0.834715	SAMHD1	17	45556581	45611771
ENSSSCG00000013598	-0.0911573	28.3048	-3.55557	0.00105672	0.0383076	-1.04103	KANK3	2	71305328	71320252
ENSSSCG00000029227	-0.0798084	27.2519	-3.55275	0.00106515	0.0384995	-0.99166	LDB2	8	11290602	11543431
ENSSSCG00000011826	-0.0960859	26.2854	-3.54734	0.00108153	0.0388622	-0.916413	TMEM44	13	141180242	141215058
ENSSSCG00000014046	-0.0937024	26.1517	-3.54825	0.00107876	0.0388622	-0.901153	ZNF346	2	82445052	82469043
ENSSSCG00000021741	-0.0836376	25.3728	-3.54414	0.00109135	0.0391005	-0.849884		6	41764660	41785232
ENSSSCG00000010519	-0.0693804	27.381	-3.54202	0.00109791	0.0392206	-1.03017		14	118346864	118356753
ENSSSCG00000027353	-0.0498	31.3965	-3.53758	0.00111172	0.0395987	-1.03653	RPS7	3	140517160	140521644
ENSSSCG00000009999	-0.0819905	26.3249	-3.53503	0.00111975	0.0396415	-0.952455		14	50308018	50320161
ENSSSCG00000017082	0.119314	32.8558	3.53272	0.00112707	0.0396415	-1.00417		16	77576865	77582777
ENSSSCG00000028048	-0.128071	27.5894	-3.53208	0.0011291	0.0396415	-1.06841	ARHGEF15	12	55971353	55980772
ENSSSCG00000029029	-0.105982	26.2366	-3.53389	0.00112336	0.0396415	-0.949089	ZNF713	3	17248290	17274583
ENSSSCG00000030546	-0.11283	25.4558	-3.53575	0.00111747	0.0396415	-0.87794	HSD11B1L	2	73812199	73816650
ENSSSCG00000010705	0.223272	27.1403	3.52819	0.00114152	0.0399576	-1.02415	GMFG	14	143745490	143752509
ENSSSCG00000019428	-0.164644	23.3243	-3.52723	0.00114463	0.0399576	-0.864233	snoR38	12	4808861	4808932
ENSSSCG00000004779	0.151635	26.3349	3.52052	0.00116645	0.0406038	-0.979832	PLCB2	1	146283055	146302583
ENSSSCG00000013038	-0.0602781	26.2361	-3.51639	0.00118008	0.040914	-0.990966	DNAJC4	2	6943440	6947235
ENSSSCG00000025858	0.316008	31.1723	3.5158	0.00118204	0.040914	-1.10215		3	10929442	10935871
ENSSSCG00000002962	0.154194	26.0869	3.51222	0.00119401	0.0409216	-0.977728	MAP4K1	6	42960282	43026776
ENSSSCG00000012323	-0.102719	27.9839	-3.51174	0.00119562	0.0409216	-1.14577	TSPYL2	X	51409612	51416841
ENSSSCG00000013604	0.177702	27.1385	3.51216	0.00119421	0.0409216	-1.07289	MYO1F	2	71128768	71158974
ENSSSCG00000022705	-0.134686	26.6054	-3.51199	0.00119476	0.0409216	-1.03743	SALL2	7	82980637	82993871
ENSSSCG00000004917	-0.1162	25.4622	-3.50648	0.00121341	0.0412998	-0.951359	MALT1	1	179658938	179701310
ENSSSCG00000026877	-0.0662434	27.0108	-3.50727	0.00121072	0.0412998	-1.08974	C12orf57	5	66216250	66218190
ENSSSCG00000008017	-0.0801195	26.3881	-3.50523	0.00121767	0.04133	-1.03542	NME3	3	41659587	41660822
ENSSSCG00000000588	-0.0825678	27.2048	-3.50146	0.00123065	0.0414418	-1.12063		5	57056542	57145230
ENSSSCG00000001834	-0.0656161	29.668	-3.5019	0.00122913	0.0414418	-1.1749	MFGE8	7	59504854	59518484
ENSSSCG00000007721	-0.0472628	29.5145	-3.50133	0.00123111	0.0414418	-1.17921	GTF2I	3	11444069	11530028
ENSSSCG00000004002	-0.0499125	30.9823	-3.49587	0.0012501	0.041884	-1.1588	RPS5	6	57686353	57692238
ENSSSCG00000013242	0.0860766	26.4056	3.49559	0.00125108	0.041884	-1.05421	ACP2	2	16557572	16566096
ENSSSCG00000011713	0.221531	25.1515	3.49423	0.00125588	0.04193	-0.959447	P2Y12R	13	99605566	99606582
ENSSSCG00000005071	-0.153808	23.668	-3.49172	0.00126474	0.042104	-0.944577	C14orf37	1	208103923	208149922
ENSSSCG00000007165	-0.0545055	27.5494	-3.49082	0.00126796	0.042104	-1.17551	MRPS26	17	36999751	37002049
ENSSSCG00000007466	0.0961909	24.0556	3.48708	0.00128132	0.0423626	-0.95452	SLC9A8	17	57657930	57684163
ENSSSCG00000010974	-0.184744	25.7423	-3.4867	0.00128267	0.0423626	-1.02702	CNTFR	10	36360344	36392574
ENSSSCG00000003395	0.14322	25.4567	3.48466	0.00129003	0.0423773	-0.999953	CH242-402I11.1	6	64031605	64091057
ENSSSCG00000010142	-0.142098	26.4184	-3.48474	0.00128976	0.0423773	-1.08994	RYR2	14	57572533	57938291
ENSSSCG00000021978	-0.054625	30.6825	-3.48337	0.0012947	0.042417	-1.20044	RPL37A	14	100785657	100785923
ENSSSCG00000003524	0.204411	29.7037	3.48213	0.0012992	0.0424509	-1.22741	C1QA	6	74609912	74612993
ENSSSCG00000004039	-0.118478	26.7451	-3.47837	0.00131299	0.0427874	-1.14061	SLC22A3	1	8788104	8885504
ENSSSCG00000003707	0.0858353	28.158	3.47374	0.00133012	0.0430779	-1.24889	NPC1	6	101001949	101049509
ENSSSCG00000006979	0.320772	26.8466	3.47303	0.00133275	0.0430779	-1.1277	MSR1	17	4110396	4191497
ENSSSCG00000011557	0.110092	32.1089	3.47208	0.00133631	0.0430779	-1.18543	CIDE-C	13	73216901	73223512
ENSSSCG00000011625	0.252661	25.9871	3.47174	0.00133759	0.0430779	-1.06948	CHST13	13	80925697	80942657
ENSSSCG00000025240	-0.210313	24.7866	-3.47123	0.00133948	0.0430779	-1.00725	DDIT4L	8	129550397	129555105
ENSSSCG00000000601	0.224246	24.426	3.47001	0.00134406	0.0431119	-0.998151	PTPRO	5	60237490	60286288
ENSSSCG00000003061	-0.155003	26.1403	-3.46739	0.00135396	0.0431717	-1.10856	CADM4	6	46217032	46327364
ENSSSCG00000022360	0.294628	25.6055	3.46838	0.00135021	0.0431717	-1.04776		GL894141.1	21734	26509
ENSSSCG00000026820	0.178113	23.034	3.46672	0.00135649	0.0431717	-1.01699		GL896178.1	25	4068
ENSSSCG00000010686	0.0543333	29.4038	3.46408	0.00136655	0.0433569	-1.27917	BAG3	14	141034618	141058597
ENSSSCG00000024595	0.160746	26.8599	3.46334	0.00136939	0.0433569	-1.17524	APOBR	GL896271.1	3	4541
ENSSSCG00000012695	-0.102876	27.926	-3.46198	0.00137458	0.0434092	-1.27266	DDX26B	X	126934382	126995151
ENSSSCG00000003930	-0.0534956	32.249	-3.46038	0.00138074	0.0434915	-1.20913	RPS8	6	154027005	154029181
ENSSSCG00000030047	0.153915	24.8626	3.45783	0.00139063	0.0436908	-1.03916		1	285804504	285840856
ENSSSCG00000003231	0.19627	26.2325	3.45445	0.00140384	0.0436939	-1.1353	NKG7	6	51692516	51695384
ENSSSCG00000005303	-0.0565865	28.9995	-3.45196	0.00141361	0.0436939	-1.31717	PIGO	1	263405558	263413469
ENSSSCG00000007482	0.142966	27.4709	3.45344	0.00140777	0.0436939	-1.25992	TSHZ2	17	60735916	61243854
ENSSSCG00000014328	-0.138522	26.5372	-3.45476	0.00140261	0.0436939	-1.18148	GFRA3	2	145962126	145982576
ENSSSCG00000016571	-0.109728	22.9945	-3.45367	0.0014069	0.0436939	-1.04603		18	20648290	20648649
ENSSSCG00000020883	0.0793335	26.6138	3.4528	0.0014103	0.0436939	-1.18567		1	84446264	84464489
ENSSSCG00000024260	-0.0491833	31.7997	-3.45144	0.00141569	0.0436939	-1.24693	RPL11	6	75499813	75504144
ENSSSCG00000006375	0.160721	24.5252	3.44704	0.00143315	0.0437549	-1.05549	LY9	4	97518820	97546359
ENSSSCG00000014369	0.161157	28.3123	3.44645	0.00143552	0.0437549	-1.32031	CD14	2	148291451	148293622
ENSSSCG00000017006	0.154199	26.8641	3.44846	0.00142749	0.0437549	-1.21444	LCP2	16	58039300	58082197
ENSSSCG00000024344	0.194763	26.4827	3.44695	0.00143352	0.0437549	-1.17954	CCR5	13	32547168	32551732
ENSSSCG00000029691	0.17496	24.959	3.44938	0.00142383	0.0437549	-1.06239	CORO1A	GL892962.1	1451	5468
ENSSSCG00000016738	0.0401823	29.3087	3.44321	0.00144858	0.0440434	-1.33533	H2AFV	18	55305335	55314890
ENSSSCG00000006323	0.0423319	28.4706	3.44212	0.00145299	0.0440681	-1.3433	TMCO1	4	92618527	92668204
ENSSSCG00000003517	0.0946888	28.485	3.44032	0.0014603	0.0440715	-1.34627		6	73962559	73972414
ENSSSCG00000012365	0.0583063	31.8146	3.44057	0.00145928	0.0440715	-1.27584	MSN	X	58473229	58596671
ENSSSCG00000004618	0.0450123	28.8242	3.43943	0.00146392	0.0440721	-1.35238	ARPP19	1	132202980	132222003
ENSSSCG00000014035	-0.0823944	27.903	-3.43748	0.00147192	0.044134	-1.33561	B4GALT7	2	81927289	81940706
ENSSSCG00000022072	0.0627289	26.9683	3.43717	0.00147317	0.044134	-1.2627		17	40765948	40772471
ENSSSCG00000013512	0.204998	32.5965	3.43154	0.00149646	0.0447223	-1.27628	PLIN4	2	74810874	74822994
ENSSSCG00000006968	-0.10478	26.6393	-3.42933	0.00150572	0.044744	-1.25454	LONRF1	17	710903	745370
ENSSSCG00000009220	-0.0845133	25.7534	-3.42875	0.00150814	0.044744	-1.16933	DMP1	8	140501465	140515963
ENSSSCG00000017797	-0.150906	26.7988	-3.42888	0.0015076	0.044744	-1.26857	SLC6A4	12	48106436	48148808
ENSSSCG00000011556	-0.120119	24.4477	-3.42653	0.00151749	0.0447495	-1.10561	IL17RE	13	73241260	73254079
ENSSSCG00000024244	0.126174	24.8905	3.42623	0.00151878	0.0447495	-1.11724		11	26002053	26035899
ENSSSCG00000028879	0.0776953	28.68	3.42611	0.00151928	0.0447495	-1.38606	PLOD3	GL894574.1	59737	66674
ENSSSCG00000015777	-0.0489349	28.0351	-3.42423	0.00152724	0.0447686	-1.37631	TRAPPC11	15	51604764	51656161
ENSSSCG00000030010	-0.0538533	30.1354	-3.42506	0.00152374	0.0447686	-1.36537	RPL36	2	73808882	73810492
ENSSSCG00000002436	0.0811394	27.7753	3.42314	0.00153189	0.0447977	-1.3605		7	118837315	119047917
ENSSSCG00000003833	-0.403578	23.9791	-3.42187	0.0015373	0.044849	-1.11257	DAB1	6	142972837	143127238
ENSSSCG00000016450	-0.124428	28.4914	-3.42075	0.00154213	0.0448829	-1.39489	NOS3	18	6579251	6597271
ENSSSCG00000025537	0.14136	27.4428	3.41727	0.00155711	0.0452117	-1.34561	PTPN6	5	66198251	66208731
ENSSSCG00000005935	0.115666	25.173	3.41046	0.00158686	0.0459664	-1.16999	AGO2	4	2362660	2385521
ENSSSCG00000012278	0.202294	26.6002	3.40718	0.00160139	0.0462778	-1.29098	CFP	X	47326119	47335184
ENSSSCG00000022357	-0.0537733	31.9598	-3.40514	0.00161051	0.046432	-1.36036	RPS27A	3	90773817	90776397
ENSSSCG00000025626	0.0988092	27.6988	3.40423	0.00161457	0.0464398	-1.40494		6	73960120	73961429
ENSSSCG00000009402	-0.13566	26.933	-3.40218	0.00162381	0.0465961	-1.35167	LPAR6	11	19681033	19682094
ENSSSCG00000013632	0.238088	24.1443	3.39993	0.00163398	0.0467783	-1.16349	C19orf38	2	70020224	70035675
ENSSSCG00000001429	0.271783	28.2361	3.39521	0.00165549	0.046847	-1.43893		7	27939414	27958858
ENSSSCG00000005169	-0.052815	32.4671	-3.39789	0.00164324	0.046847	-1.36239		1	227094945	227098140
ENSSSCG00000009914	0.0710285	27.564	3.3958	0.00165279	0.046847	-1.41942	MLEC	14	43069402	43079337
ENSSSCG00000023463	-0.167254	25.6346	-3.39682	0.00164812	0.046847	-1.24311		14	6412295	6418553
ENSSSCG00000027285	-0.123004	24.4994	-3.39754	0.00164484	0.046847	-1.17716	DNASE1L2	3	42419957	42421351
ENSSSCG00000001469	0.13201	28.0016	3.39274	0.00166691	0.0469816	-1.44821	DMB	7	29485890	29491702
ENSSSCG00000002529	-0.0500694	29.0915	-3.39252	0.00166792	0.0469816	-1.46979	RPS21	7	129322112	129322456
ENSSSCG00000007873	-0.0773506	26.5558	-3.39052	0.00167718	0.0470578	-1.3455		3	29026158	29061927
ENSSSCG00000017993	0.124008	27.0792	3.39028	0.00167831	0.0470578	-1.39184	NTN1	12	56822669	56823739
ENSSSCG00000016042	-0.121731	23.3274	-3.38807	0.00168861	0.0472388	-1.19253	ANKAR	15	105314258	105373846
ENSSSCG00000003741	-0.0684166	25.6079	-3.38601	0.0016983	0.0474015	-1.26321		6	111393640	111405488
ENSSSCG00000008870	-0.0788839	27.2484	-3.38311	0.001712	0.047506	-1.42924	GUCY1B3	8	46746538	46765486
ENSSSCG00000009723	-0.0735392	26.3253	-3.38388	0.00170833	0.047506	-1.33972	ZNF268	14	23739042	23759051
ENSSSCG00000015287	-0.156935	24.5168	-3.38194	0.00171755	0.047506	-1.21556	TMCC2	9	72145487	72173687
ENSSSCG00000028291	-0.0594053	29.1173	-3.38215	0.00171653	0.047506	-1.49595	TAOK2	GL894417.1	19531	32914
ENSSSCG00000015909	-0.0709	25.6806	-3.37916	0.00173081	0.0477649	-1.28578		15	80698004	80724207
ENSSSCG00000026155	-0.124279	23.4883	-3.37665	0.0017429	0.047883	-1.21782	FSCN2	12	1143385	1149170
ENSSSCG00000027076	-0.0583825	27.0484	-3.37693	0.00174152	0.047883	-1.42758	CYHR1	4	424102	439084
ENSSSCG00000006960	-0.0593982	26.2321	-3.37503	0.00175071	0.0479899	-1.34905	GLI4	4	1305245	1310216
ENSSSCG00000023666	0.113788	33.0606	3.37359	0.00175769	0.0480737	-1.40766	CTSB	14	16202844	16223503
ENSSSCG00000014224	-0.0884036	28.0979	-3.36918	0.00177931	0.0485565	-1.51901	SEMA6A	2	125465825	125529074
ENSSSCG00000025712	0.326361	27.2452	3.36729	0.00178863	0.0487025	-1.44145		7	27917361	27937335
ENSSSCG00000011081	-0.0533749	27.7415	-3.36342	0.00180786	0.0491169	-1.51735	BMI1	10	58240662	58246682
ENSSSCG00000001564	-0.0620874	27.5159	-3.35724	0.00183898	0.0494704	-1.518	SRSF3	7	37191603	37198743
ENSSSCG00000010277	0.122841	26.416	3.35745	0.00183791	0.0494704	-1.40542	SLC29A3	14	80113947	80157534
ENSSSCG00000017022	0.276776	24.1348	3.35762	0.00183706	0.0494704	-1.26403	HMMR	16	65131632	65172757
ENSSSCG00000025630	0.217333	25.816	3.35683	0.00184106	0.0494704	-1.34921		GL896005.2	35385	66886
ENSSSCG00000025883	-0.0540581	31.5444	-3.35853	0.00183242	0.0494704	-1.4934	RPL37	GL893678.1	23833	27212
ENSSSCG00000008368	0.0843103	28.7099	3.35264	0.00186247	0.0498979	-1.57487	UGP2	3	81976147	81989330
ENSSSCG00000016753	-0.0901165	26.3398	-3.35213	0.00186511	0.0498979	-1.42028	POLD2	18	55932004	55940472
