# Supplementary material for: An integrative systems genetics approach reveals potential causal genes and pathways related to obesity
Source: Genome Med. 2015 Oct 20;7:105. doi: 10.1186/s13073-015-0229-0 (PMC4617184; doi:10.1186/s13073-015-0229-0)
Supplement: Additional file 2: — Detected cis -eQTLs and trans -eQTLs in the complete dataset. (XLSX 90 kb) [file 13073_2015_229_MOESM2_ESM.xlsx]

## Sheet: cis-eQTL_FDR0.05
Gene	Gene_Chr	Gene_CenterChrPos	SNP	SNP_Chr	SNP_ChrPos	PValue	FDR	Associated_Gene_Name
ENSSSCG00000011157	10	73702622	ALGA0060077	10	72843104	9.02583e-13	0	PITRM1
ENSSSCG00000013756	2	65678926	ALGA0109698	2	65540550	2.63374e-12	0	MRI1
ENSSSCG00000029985	2	83152925	H3GA0006930	2	82818944	1.02037e-11	0	ARL10
ENSSSCG00000025869	14	49804481	ALGA0077446	14	50761608	1.44819e-11	0
ENSSSCG00000025840	14	96812590	H3GA0041369	14	96252199	2.84458e-11	0
ENSSSCG00000006243	4	82449071	ALGA0026060	4	83279186	3.17968e-11	0	PENK
ENSSSCG00000028605	13	82328289	ALGA0070927	13	82122422	3.54371e-11	0
ENSSSCG00000008170	3	55759052	ASGA0014635	3	56048563	5.42425e-11	0	RPL31
ENSSSCG00000000423	5	24335061	ASGA0103650	5	24057900	5.43153e-11	0
ENSSSCG00000008232	3	62045623	DIAS0000493	3	63016890	6.02968e-11	0
ENSSSCG00000002530	7	129383817	M1GA0011274	7	129319131	8.21555e-11	0	CINP
ENSSSCG00000024919	5	24136021	ASGA0025092	5	23994070	1.8201e-10	0
ENSSSCG00000013054	2	7632449	MARC0074168	2	7713557	1.82248e-10	0
ENSSSCG00000024107	13	27050669	DIAS0004377	13	26392676	2.00444e-10	0
ENSSSCG00000024048	14	95300705	H3GA0041302	14	95278463	2.20698e-10	0
ENSSSCG00000023478	12	46582115	H3GA0053692	12	45921271	2.42947e-10	0
ENSSSCG00000000134	5	8341498	MARC0029574	5	8819435	3.87454e-10	0	MPST
ENSSSCG00000022002	5	23138318	INRA0018911	5	22501986	3.87454e-10	0
ENSSSCG00000021744	4	16891748	DIAS0000430	4	16666892	4.238e-10	0
ENSSSCG00000009770	14	31054003	ALGA0076648	14	30849871	5.08043e-10	0	EIF2B1
ENSSSCG00000023433	3	1992721	ALGA0107591	3	1997344	5.08043e-10	0	GNA12
ENSSSCG00000001384	7	27132685	DIAS0001336	7	27128290	6.64993e-10	0	VARS2
ENSSSCG00000005062	1	206473081	H3GA0003447	1	207210041	7.26531e-10	0	TMEM260
ENSSSCG00000025638	12	25087686	ASGA0053809	12	24726068	8.64543e-10	0	UBE2Z
ENSSSCG00000009804	14	32613015	ASGA0062521	14	32467085	1.02801e-09	0
ENSSSCG00000000194	5	15671771	MARC0020145	5	16250454	1.11927e-09	0	TUBA1C
ENSSSCG00000021357	5	24534613	ASGA0103650	5	24057900	1.11927e-09	0
ENSSSCG00000029058	14	95184119	H3GA0041302	14	95278463	1.11927e-09	0
ENSSSCG00000010620	14	131156875	DRGA0014558	14	130394571	1.21843e-09	0	XPNPEP1
ENSSSCG00000027862	8	10649950	ASGA0093410	8	10706303	1.70158e-09	0	FAM200B
ENSSSCG00000009211	8	139942105	ALGA0115608	8	139885963	1.70369e-09	0	PYURF
ENSSSCG00000028123	9	67357690	DIAS0004368	9	67492313	1.70369e-09	0	ACAD8
ENSSSCG00000009633	14	7801236	H3GA0038700	14	8518615	1.84838e-09	0
ENSSSCG00000028005	14	32211766	ASGA0062521	14	32467085	2.17723e-09	0	VPS33A
ENSSSCG00000024465	15	91280818	INRA0049771	15	91438112	2.35804e-09	0
ENSSSCG00000013879	2	59760167	DIAS0004492	2	59447736	2.36093e-09	0	SLC27A1
ENSSSCG00000021719	12	46606625	ALGA0119804	12	46814825	2.36093e-09	0
ENSSSCG00000030488	1	48493613	ALGA0002938	1	48408098	2.55656e-09	0	MCM9
ENSSSCG00000016650	18	37049263	ASGA0079529	18	36587058	2.55969e-09	0	IMMP2L
ENSSSCG00000024635	11	12272906	ASGA0049857	11	12339098	2.55969e-09	0
ENSSSCG00000000414	5	24102720	ASGA0103650	5	24057900	3.25089e-09	0
ENSSSCG00000014073	2	85351903	MARC0082473	2	84483509	3.5094e-09	0	HEXB
ENSSSCG00000003853	6	147042521	ASGA0030032	6	146284008	3.51366e-09	0	SCP2
ENSSSCG00000005023	1	200936138	H3GA0003379	1	200247563	3.51366e-09	0	ABHD12B
ENSSSCG00000000042	5	3770084	ALGA0029984	5	3730551	3.80166e-09	0
ENSSSCG00000010024	14	51072825	MARC0024032	14	50824208	4.10762e-09	0	RNF185
ENSSSCG00000008002	3	41431879	ALGA0018573	3	42096113	4.43751e-09	0	NARFL
ENSSSCG00000027278	13	172797537	H3GA0037597	13	173078781	4.78735e-09	0	ARL6
ENSSSCG00000012315	1	11171062	ASGA0082737	1	10541915	5.17639e-09	0
ENSSSCG00000015260	9	67493327	DIAS0004368	9	67492313	6.4906e-09	0
ENSSSCG00000013722	2	66687777	ALGA0114404	2	67619096	6.99686e-09	0	WDR83
ENSSSCG00000028448	8	12415775	ALGA0108110	8	12407569	6.99686e-09	0
ENSSSCG00000004911	1	179331650	MARC0056620	1	178832172	7.53248e-09	0
ENSSSCG00000003638	6	85663798	ALGA0116365	6	86135123	8.10788e-09	0
ENSSSCG00000018007	12	58121952	H3GA0034898	12	58042164	8.10788e-09	0	MYH3
ENSSSCG00000006069	4	39905727	ALGA0024658	4	40203662	8.11751e-09	0	RGS22
ENSSSCG00000002818	6	17219861	ALGA0110810	6	17293705	9.4008e-09	0	PLLP
ENSSSCG00000016430	18	5617144	MARC0029189	18	4829959	1.01024e-08	0	GALNT11
ENSSSCG00000017446	12	21509561	MARC0075064	12	21057842	1.01024e-08	0
ENSSSCG00000003392	6	64158529	DBWU0000703	6	64148691	1.08677e-08	0	SLC25A33
ENSSSCG00000003435	6	66029838	ALGA0107570	6	66919600	1.08677e-08	0	MIIP
ENSSSCG00000014089	2	87186033	MARC0000488	2	87728463	1.08677e-08	0	F2RL2
ENSSSCG00000029304	15	28446156	MARC0065779	15	28978122	1.16891e-08	0	STEAP3
ENSSSCG00000017622	12	35229101	H3GA0034233	12	34995000	1.2556e-08	0
ENSSSCG00000017959	12	55479151	ASGA0055081	12	55135676	1.34695e-08	0
ENSSSCG00000021091	5	23084415	INRA0018911	5	22501986	1.34852e-08	0
ENSSSCG00000002743	6	14471381	ALGA0121849	6	14620144	1.44474e-08	0
ENSSSCG00000006912	4	137147433	MARC0046512	4	137274483	1.44643e-08	0	HFM1
ENSSSCG00000017803	12	49043774	ALGA0108452	12	48842443	1.55122e-08	0	TIMM22
ENSSSCG00000014184	2	112475872	ASGA0011173	2	112402083	1.55303e-08	0	PAM
ENSSSCG00000002431	7	118377906	DRGA0008175	7	117496948	1.66337e-08	0
ENSSSCG00000008336	3	76094395	H3GA0009907	3	76138013	1.914e-08	0	ANXA4
ENSSSCG00000002746	6	14569126	ALGA0123252	6	14467160	2.05151e-08	0
ENSSSCG00000015413	9	113113417	INRA0032231	9	113964106	2.35049e-08	0	FGL2
ENSSSCG00000025517	9	76864264	ALGA0053710	9	76198310	2.35049e-08	0
ENSSSCG00000006029	4	30712070	INRA0013423	4	30363801	2.51542e-08	0
ENSSSCG00000021041	9	72802807	ASGA0045543	9	73102952	2.51542e-08	0
ENSSSCG00000027423	6	154055568	ALGA0037748	6	154145106	2.51831e-08	0	TMEM53
ENSSSCG00000010011	14	50612630	MARC0024032	14	50824208	2.88296e-08	0
ENSSSCG00000023435	15	28581462	MARC0065779	15	28978122	3.08048e-08	0	DBI
ENSSSCG00000005665	1	303264760	DIAS0002578	1	303405909	3.2911e-08	0	PHYHD1
ENSSSCG00000008842	8	43576149	MARC0053405	8	43955459	3.29486e-08	0	KIT
ENSSSCG00000022394	7	22188757	MARC0059025	7	22301965	3.29486e-08	0
ENSSSCG00000001653	7	43494486	MARC0074480	7	42999450	3.51567e-08	0	PEX6
ENSSSCG00000000001	5	592644	ALGA0104737	5	482791	3.51967e-08	0
ENSSSCG00000025018	6	14459702	ASGA0027648	6	15109428	3.75933e-08	0
ENSSSCG00000003146	6	49758648	ASGA0104037	6	48792292	4.01024e-08	0	NTN5
ENSSSCG00000007369	17	51968317	ALGA0095422	17	52150042	4.01479e-08	0
ENSSSCG00000021092	2	146036776	MARC0057570	2	145628269	4.01479e-08	0
ENSSSCG00000005671	1	303410537	H3GA0005075	1	303030808	4.2822e-08	0	CRAT
ENSSSCG00000008704	8	2339836	ASGA0085672	8	2331131	4.2822e-08	0
ENSSSCG00000012825	23	143486479	M1GA0023920	23	143256700	4.2822e-08	0	IKBKG
ENSSSCG00000001429	7	27949136	H3GA0020462	7	27962187	4.28704e-08	0
ENSSSCG00000014411	2	153861400	H3GA0008207	2	154207698	4.28704e-08	0
ENSSSCG00000027860	2	107353098	ASGA0011055	2	107294418	4.572e-08	0
ENSSSCG00000003554	6	76818392	ALGA0113645	6	75823900	5.20387e-08	0	SEPN1
ENSSSCG00000004105	1	18584610	H3GA0000976	1	18625445	5.20387e-08	0	NUP43
ENSSSCG00000014145	2	96865903	ASGA0010940	2	97114267	5.54144e-08	0	COX7C
ENSSSCG00000028979	9	11354397	ALGA0051264	9	11355126	5.54144e-08	0
ENSSSCG00000012386	23	62843011	INRA0056753	23	62473840	5.54766e-08	0	FAM155B
ENSSSCG00000001424	7	27759883	ASGA0031968	7	27019705	5.91341e-08	0	SKIV2L
ENSSSCG00000002742	6	14289911	ASGA0027648	6	15109428	6.70134e-08	0
ENSSSCG00000016411	18	1743550	MARC0042107	18	867374	6.70881e-08	0	NOM1
ENSSSCG00000001455	7	29119363	DIAS0002153	7	29040724	7.14047e-08	0	SLA-DRB*K07G
ENSSSCG00000007818	3	19879372	ALGA0017913	3	19801787	7.14842e-08	0	KDM8
ENSSSCG00000001471	7	29523204	MARC0077442	7	29913003	7.59899e-08	0	BRD2
ENSSSCG00000017384	12	20239381	M1GA0024259	12	20307645	7.60743e-08	0	AOC2
ENSSSCG00000029906	8	2265510	ASGA0085672	8	2331131	8.08596e-08	0
ENSSSCG00000001421	7	27816271	ASGA0031968	7	27019705	8.09492e-08	0	ZBTB12
ENSSSCG00000009226	8	140920774	MARC0058001	8	140585652	8.60309e-08	0
ENSSSCG00000012053	13	209847598	H3GA0054231	13	209161179	8.61261e-08	0	CBR3
ENSSSCG00000015040	9	44775420	DBWU0001014	9	44778920	8.61261e-08	0	PTS
ENSSSCG00000001006	7	2015202	ASGA0030465	7	2622229	9.15217e-08	0	TUBB2B
ENSSSCG00000010120	14	54677884	H3GA0040240	14	55588098	9.15217e-08	0	C22orf39
ENSSSCG00000015231	9	59082604	ASGA0043162	9	59089577	9.74585e-08	0	DCPS
ENSSSCG00000001228	7	24657379	ALGA0039447	7	23720972	1.03426e-07	0	TMP-CH242-74M17.5
ENSSSCG00000009119	8	115198860	UMB10000118	8	115197800	1.03426e-07	0
ENSSSCG00000016201	15	133792068	M1GA0024377	15	132890287	1.03539e-07	0
ENSSSCG00000012125	23	11344620	ASGA0080798	23	11060922	1.09987e-07	0	OFD1
ENSSSCG00000029388	9	7912722	H3GA0026259	9	8353806	1.09987e-07	0
ENSSSCG00000003815	6	137406096	ASGA0087376	6	137672462	1.24203e-07	0	ALG6
ENSSSCG00000023991	4	102865712	ASGA0085258	4	102103941	1.24203e-07	0	RIT1
ENSSSCG00000008706	8	2289300	ASGA0085672	8	2331131	1.39732e-07	0
ENSSSCG00000012149	23	14300702	M1GA0023597	23	14166551	1.39732e-07	0	RBBP7
ENSSSCG00000003687	6	94792794	ASGA0103310	6	94228016	1.39884e-07	0	EPB41L3
ENSSSCG00000011563	13	73347263	DBKK0000291	13	73562335	1.39884e-07	0	FANCD2
ENSSSCG00000022913	17	53168518	MARC0071280	17	52947363	1.39884e-07	0
ENSSSCG00000014948	9	29815572	ALGA0052118	9	29932430	1.57473e-07	0	C11orf54
ENSSSCG00000000058	5	4266688	ASGA0023920	5	4283897	1.66781e-07	0	NHP2L1
ENSSSCG00000002472	7	122228669	ALGA0045070	7	121513304	1.66781e-07	0
ENSSSCG00000009138	8	120535777	DIAS0001763	8	120553940	1.66961e-07	0	CFI
ENSSSCG00000010893	10	24372088	ALGA0060151	10	24305886	1.66961e-07	0	CFH
ENSSSCG00000000050	5	3973918	H3GA0015251	5	3707202	1.77001e-07	0
ENSSSCG00000000801	5	78303214	ALGA0121437	5	78754003	1.77001e-07	0
ENSSSCG00000001227	7	24643452	ALGA0039447	7	23720972	1.87623e-07	0	TMP-SLA-3
ENSSSCG00000009407	11	21001813	ALGA0061249	11	20567616	2.10746e-07	0	ESD
ENSSSCG00000015105	9	51285049	ALGA0052903	9	51282951	2.10746e-07	0	SLC37A4
ENSSSCG00000007189	17	38428360	H3GA0048717	17	38816919	2.23078e-07	0	SDCBP2
ENSSSCG00000025676	12	22719178	ASGA0053716	12	21923219	2.36359e-07	0.000714286
ENSSSCG00000027525	6	145565317	ASGA0090214	6	145897748	2.36359e-07	0.000714286	DHCR24
ENSSSCG00000023421	15	83469494	ALGA0085850	15	83205210	2.50135e-07	0.00070922
ENSSSCG00000009511	11	74708163	M1GA0015241	11	74740642	2.80349e-07	0.000704225	STK24
ENSSSCG00000001053	7	10012474	H3GA0019871	7	9953225	2.96592e-07	0.000694444	TBC1D7
ENSSSCG00000026953	6	113267589	ALGA0036562	6	114116868	2.96592e-07	0.000694444	TPGS2
ENSSSCG00000028079	13	12256605	DIAS0001764	13	12148578	3.13077e-07	0.000684932
ENSSSCG00000028088	18	11088725	MARC0011266	18	11430257	3.13077e-07	0.000684932	ZC3HAV1L
ENSSSCG00000017823	12	49929831	DRGA0011789	12	50360930	3.13409e-07	0.000675676
ENSSSCG00000028443	7	80056119	H3GA0022058	7	79361697	3.13409e-07	0.000675676
ENSSSCG00000008604	3	126268096	ASGA0016378	3	126457246	3.50217e-07	0.000666667	WDR35
ENSSSCG00000025593	7	29262712	ALGA0039824	7	30087478	3.50217e-07	0.000666667	TAP
ENSSSCG00000015987	15	92435859	INRA0049812	15	92403979	3.9077e-07	0.00131579	NFE2L2
ENSSSCG00000026230	2	121517661	ASGA0011464	2	122491398	3.9077e-07	0.00131579	SRP19
ENSSSCG00000000520	5	42377732	INRA0019262	5	42416481	3.91181e-07	0.0012987	KRR1
ENSSSCG00000014439	2	157940930	ASGA0101717	2	157469897	3.91181e-07	0.0012987	SLC26A2
ENSSSCG00000013226	2	16223803	ALGA0112666	2	15301590	3.98234e-07	0.00129032	PTPMT1
ENSSSCG00000006522	4	103378055	MARC0105246	4	104268806	4.36293e-07	0.00128205	GBA
ENSSSCG00000028646	15	1940919	ALGA0106090	15	2844022	4.6021e-07	0.00191083	MMADHC
ENSSSCG00000000814	5	81515516	DIAS0001339	5	81281908	4.60691e-07	0.00186335
ENSSSCG00000014431	2	157240854	ALGA0112020	2	157035286	4.60691e-07	0.00186335	AFAP1L1
ENSSSCG00000026663	7	72992530	MARC0008109	7	72848081	4.60691e-07	0.00186335	DTD2
ENSSSCG00000028287	3	62220998	ALGA0117479	3	62437164	4.60691e-07	0.00186335
ENSSSCG00000004401	1	85880036	MARC0005739	1	85660411	4.85896e-07	0.00184049	DDO
ENSSSCG00000014223	2	125240525	ALGA0108994	2	124618416	4.85896e-07	0.00184049	COMMD10
ENSSSCG00000017955	12	55293423	ASGA0099599	12	55051174	4.86403e-07	0.00182927
ENSSSCG00000006087	4	42785049	ASGA0019465	4	42861421	5.12428e-07	0.00181818
ENSSSCG00000010146	14	58856421	M1GA0018688	14	59437471	5.40917e-07	0.00178571	LGALS8
ENSSSCG00000011347	13	34296961	ASGA0057103	13	34646374	5.40917e-07	0.00178571	NME6
ENSSSCG00000018015	12	59214682	MARC0034728	12	59880454	5.40917e-07	0.00178571
ENSSSCG00000008316	3	74954234	ASGA0089538	3	75159934	5.41479e-07	0.00177515	NAGK
ENSSSCG00000000175	5	15137173	ALGA0030818	5	15677032	5.70337e-07	0.00174419	ADCY6
ENSSSCG00000009816	14	33242161	DIAS0001236	14	33833169	5.70337e-07	0.00174419	P2RX4
ENSSSCG00000016306	15	148317488	ALGA0103957	15	147824740	5.70337e-07	0.00174419
ENSSSCG00000001456	7	29167879	DIAS0002153	7	29040724	6.01297e-07	0.00171429	SLA-DQA1
ENSSSCG00000009403	11	19838957	ALGA0061201	11	19774301	6.01297e-07	0.00171429	ITM2B
ENSSSCG00000022090	4	138809536	ALGA0029436	4	137950544	6.01297e-07	0.00171429
ENSSSCG00000008733	8	8517899	ASGA0093104	8	8548660	6.33874e-07	0.00168539
ENSSSCG00000025326	9	102886962	MARC0056608	9	103207758	6.33874e-07	0.00168539	TMEM243
ENSSSCG00000028397	5	81401788	DIAS0001339	5	81281908	6.33874e-07	0.00168539	TMEM106C
ENSSSCG00000008456	3	102815005	ASGA0015488	3	102936438	6.3453e-07	0.00167598
ENSSSCG00000011637	13	82176899	ALGA0070937	13	82589660	6.47109e-07	0.00166667
ENSSSCG00000025712	7	27927348	ASGA0032063	7	28068019	6.68149e-07	0.00165746
ENSSSCG00000004104	1	18661621	ALGA0001351	1	18349279	6.68839e-07	0.00163934	KATNA1
ENSSSCG00000012137	23	13030784	ASGA0080854	23	13860513	6.68839e-07	0.00163934	BMX
ENSSSCG00000022634	2	66861707	ASGA0010423	2	66249504	7.04206e-07	0.00162162	ZNF564
ENSSSCG00000030497	18	59934871	MARC0037227	18	59971337	7.04206e-07	0.00162162	YAE1D1
ENSSSCG00000016793	16	6150297	MARC0079512	16	5540458	7.04932e-07	0.0016129	ZNF622
ENSSSCG00000007093	17	30097407	ASGA0075935	17	29942606	7.42898e-07	0.00160428	ZNF133
ENSSSCG00000026686	3	24486352	ALGA0103433	3	24365103	7.8283e-07	0.00159574
ENSSSCG00000023247	10	77715623	MARC0089740	10	77737327	8.23138e-07	0.0015873	OPTN
ENSSSCG00000008789	8	32126325	ASGA0038470	8	31593446	8.23982e-07	0.00157068	WDR19
ENSSSCG00000010678	14	140494187	INRA0047778	14	140504562	8.23982e-07	0.00157068	NANOS1
ENSSSCG00000000063	5	4379059	H3GA0015260	5	3844970	8.67213e-07	0.00154639	POLR3H
ENSSSCG00000004731	1	144114952	MARC0056451	1	143671698	8.67213e-07	0.00154639	VPS39
ENSSSCG00000015083	9	50267391	CASI0012011	9	50586679	8.67213e-07	0.00154639
ENSSSCG00000010676	14	140337138	DRGA0014699	14	140217030	8.68099e-07	0.00153846	CACUL1
ENSSSCG00000005460	1	283221270	ALGA0009238	1	282879244	9.12624e-07	0.00151515	DNAJC25
ENSSSCG00000022902	9	11220278	ALGA0051264	9	11355126	9.12624e-07	0.00151515	UVRAG
ENSSSCG00000028004	17	31731391	MARC0005891	17	30994140	9.12624e-07	0.00151515	RIN2
ENSSSCG00000002819	6	17202013	MARC0010248	6	17567623	9.13555e-07	0.00147783	ARL2BP
ENSSSCG00000004103	1	18451549	H3GA0000975	1	18595164	9.13555e-07	0.00147783	PCMT1
ENSSSCG00000009622	14	6959286	MARC0112729	14	6992243	9.13555e-07	0.00147783	POLR3D
ENSSSCG00000014873	9	12162491	H3GA0026567	9	12772773	9.13555e-07	0.00147783
ENSSSCG00000017920	12	54267249	ASGA0084743	12	53907898	9.13555e-07	0.00147783	CXCL16
ENSSSCG00000004472	1	98073802	ASGA0003761	1	97902752	9.61298e-07	0.00145631	IRAK1BP1
ENSSSCG00000006277	4	87489440	MARC0034678	4	87676970	9.61298e-07	0.00145631	SPIDR
ENSSSCG00000023010	1	267596089	H3GA0004023	1	267229635	9.61298e-07	0.00145631	TMOD1
ENSSSCG00000016373	15	154816722	ALGA0118321	15	155118617	1.01144e-06	0.00143541	BOK
ENSSSCG00000021696	7	20166679	DRGA0007284	7	20312136	1.01144e-06	0.00143541	NRSN1
ENSSSCG00000028083	5	23059144	INRA0018911	5	22501986	1.01144e-06	0.00143541
ENSSSCG00000009359	11	12822991	DRGA0010878	11	13554303	1.06409e-06	0.00142857	SUPT20H
ENSSSCG00000008175	3	56467287	ALGA0019043	3	56074358	1.11824e-06	0.00141509	CHST10
ENSSSCG00000009774	14	31336942	MARC0040145	14	31454072	1.11824e-06	0.00141509	C12orf65
ENSSSCG00000010003	14	50426873	ALGA0077433	14	50479636	1.11938e-06	0.00140845
ENSSSCG00000005029	1	201961972	DIAS0001576	1	201974454	1.17623e-06	0.00140187	C14orf166
ENSSSCG00000001164	7	22619464	ALGA0039405	7	22888270	1.23586e-06	0.00139535
ENSSSCG00000008745	8	10913785	ALGA0046407	8	10204289	1.23711e-06	0.00137615	PROM1
ENSSSCG00000009405	11	20096273	ASGA0050164	11	20434828	1.23711e-06	0.00137615	SUCLA2
ENSSSCG00000025822	17	11834426	M1GA0026584	17	11632189	1.23711e-06	0.00137615	SFRP1
ENSSSCG00000028736	2	162340351	ALGA0111915	2	162084552	1.2997e-06	0.00136986
ENSSSCG00000028674	9	74478920	ALGA0056169	9	74269682	1.30101e-06	0.00136364	CR2
ENSSSCG00000006848	4	122111155	H3GA0014260	4	121989854	1.36533e-06	0.00135747	SCAMC-1
ENSSSCG00000007849	3	25550612	ALGA0018079	3	25957412	1.3667e-06	0.00134529
ENSSSCG00000008721	8	4240722	ASGA0105084	8	4211329	1.3667e-06	0.00134529	ABLIM2
ENSSSCG00000009818	14	33410931	ASGA0062551	14	33523556	1.43558e-06	0.00178571	IFT81
ENSSSCG00000028359	8	10676854	ALGA0122396	8	10390926	1.50629e-06	0.00177778	BST1
ENSSSCG00000025470	7	80363495	DIAS0003327	7	80866152	1.50779e-06	0.00176991	TSSK4
ENSSSCG00000008902	8	57873416	ASGA0038830	8	57749812	1.58349e-06	0.00174672	PPAT
ENSSSCG00000017623	12	35074059	MARC0016326	12	36072022	1.58349e-06	0.00174672
ENSSSCG00000025046	12	60940850	MARC0080541	12	61648109	1.58349e-06	0.00174672
ENSSSCG00000026386	6	77116989	ASGA0093977	6	77814965	1.66118e-06	0.00173913	SLC30A2
ENSSSCG00000013281	2	19778925	ALGA0012337	2	19707886	1.74599e-06	0.00258621	EXT2
ENSSSCG00000014562	2	162122512	ASGA0106410	2	162088043	1.74599e-06	0.00258621
ENSSSCG00000025821	13	215606325	MARC0049291	13	214638345	1.83132e-06	0.00257511	C2CD2
ENSSSCG00000010791	14	153790834	ASGA0068286	14	152918637	1.83314e-06	0.0025641
ENSSSCG00000011119	10	65800081	MARC0010149	10	66395187	1.92445e-06	0.00253165	ECHDC3
ENSSSCG00000013349	2	41971962	MARC0090409	2	41046132	1.92445e-06	0.00253165	HTATIP2
ENSSSCG00000029488	13	200329275	ALGA0073422	13	199421834	1.92445e-06	0.00253165	ADAMTS1
ENSSSCG00000025060	18	56853019	ASGA0090395	18	56764782	2.01614e-06	0.00294118	MRPL32
ENSSSCG00000001706	7	45177094	ALGA0040896	7	44506596	2.01813e-06	0.00334728	AARS2
ENSSSCG00000025933	17	36843094	ASGA0076529	17	37763637	2.11619e-06	0.00333333	ITPA
ENSSSCG00000002925	6	40883931	ALGA0035245	6	40849986	2.11828e-06	0.00330579	POLR2I
ENSSSCG00000009598	14	4521842	MARC0074801	14	4874247	2.11828e-06	0.00330579
ENSSSCG00000004010	1	1080487	ASGA0000047	1	813652	2.22099e-06	0.00327869	C6orf70
ENSSSCG00000008599	3	125775627	ASGA0092288	3	126773254	2.22099e-06	0.00327869
ENSSSCG00000001786	7	55533820	ALGA0041854	7	55050484	2.43857e-06	0.00367347	C15orf26
ENSSSCG00000028982	10	71754343	ASGA0048983	10	72513357	2.44096e-06	0.00406504	AKR
ENSSSCG00000003158	6	50114710	MARC0011519	6	49817264	2.55864e-06	0.00401606	DHDH
ENSSSCG00000010233	14	76986225	ALGA0078666	14	76067746	2.55864e-06	0.00401606	DNAJC12
ENSSSCG00000027946	3	18521535	ALGA0108220	3	19353681	2.55864e-06	0.00401606	MVP
ENSSSCG00000017691	12	39745670	DRGA0011754	12	39729413	2.68176e-06	0.004	MRM1
ENSSSCG00000008000	3	41466918	ALGA0018573	3	42096113	2.80781e-06	0.00398406	RPUSD1
ENSSSCG00000006761	4	116858312	ASGA0021793	4	116682823	2.81055e-06	0.00396825	DCLRE1B
ENSSSCG00000010674	14	139898925	MARC0112944	14	140071841	2.9424e-06	0.00393701	FAM204A
ENSSSCG00000016275	15	145942512	ASGA0071418	15	145930581	2.9424e-06	0.00393701
ENSSSCG00000028703	5	15004963	ASGA0024655	5	14421188	3.08017e-06	0.00392157	CCNT1
ENSSSCG00000028506	6	146125989	SIRI0001242	6	146880747	3.08317e-06	0.00390625	YIPF1
ENSSSCG00000000406	5	23685314	H3GA0016074	5	23737420	3.22725e-06	0.00387597	PTGES3
ENSSSCG00000001679	7	44132428	ALGA0040859	7	43342944	3.22725e-06	0.00387597
ENSSSCG00000014172	2	107282669	ASGA0011055	2	107294418	3.23039e-06	0.003861
ENSSSCG00000003492	6	71832329	MARC0016710	6	71271642	3.37778e-06	0.00383142	PQLC2
ENSSSCG00000029515	9	82190117	ASGA0043796	9	82577438	3.37778e-06	0.00383142	PON3
ENSSSCG00000005381	1	269019045	MARC0040681	1	268182975	3.53844e-06	0.00381679
ENSSSCG00000008135	3	49658853	H3GA0009491	3	50306197	3.54187e-06	0.00377358	CCDC138
ENSSSCG00000020758	7	1827375	ALGA0037960	7	2255217	3.54187e-06	0.00377358	NQO2
ENSSSCG00000027903	2	61540506	H3GA0006863	2	62081053	3.54187e-06	0.00377358
ENSSSCG00000005172	1	227347006	ALGA0007632	1	228038772	3.70643e-06	0.00411985
ENSSSCG00000027093	9	25658948	MARC0067149	9	25634282	3.70643e-06	0.00411985	FOLH1
ENSSSCG00000000382	5	23239044	INRA0018911	5	22501986	3.87456e-06	0.00408922
ENSSSCG00000017521	12	23970760	ALGA0065615	12	23821773	3.87456e-06	0.00408922	SCRN2
ENSSSCG00000022262	8	30955879	DRGA0008501	8	30427908	3.8783e-06	0.00407407
ENSSSCG00000004651	1	136225702	MARC0065135	1	135874357	4.05389e-06	0.00404412	GALK2
ENSSSCG00000022976	7	44190461	ALGA0040893	7	44159396	4.05389e-06	0.00404412
ENSSSCG00000028347	7	25152498	ALGA0039482	7	24451815	4.05779e-06	0.0040293	PPP1R11
ENSSSCG00000000591	5	57927805	MARC0004904	5	58178196	4.24116e-06	0.0040146	PIK3C2G
ENSSSCG00000006535	4	103640201	H3GA0013541	4	102647518	4.24524e-06	0.004	PMVK
ENSSSCG00000011864	13	145134864	ALGA0106330	13	145009805	4.43671e-06	0.00398551	UMPS
ENSSSCG00000016062	15	107662571	ALGA0086474	15	108611391	4.63644e-06	0.00397112	NABP1
ENSSSCG00000011827	13	141239414	ASGA0058853	13	141530003	4.64087e-06	0.00395683	LSG1
ENSSSCG00000010822	10	11753688	ALGA0057017	10	12062431	4.84939e-06	0.00391459	BPNT1
ENSSSCG00000022358	8	8653258	ASGA0093104	8	8548660	4.84939e-06	0.00391459
ENSSSCG00000023907	8	4112195	ALGA0046137	8	4046264	4.84939e-06	0.00391459	AFAP1
ENSSSCG00000000853	5	84178792	DRGA0006092	5	84646494	4.85402e-06	0.00388693
ENSSSCG00000011241	13	23973161	MARC0032314	13	23896772	4.85402e-06	0.00388693	DCLK3
ENSSSCG00000002828	6	27495472	ALGA0123731	6	27979377	5.07169e-06	0.00387324	LPCAT2
ENSSSCG00000006564	4	104608823	ALGA0026994	4	104284028	5.07653e-06	0.00384615	RAB13
ENSSSCG00000023954	4	30459251	INRA0013423	4	30363801	5.07653e-06	0.00384615
ENSSSCG00000017255	12	11465134	H3GA0033448	12	11015651	5.2987e-06	0.00383275	ABCA5
ENSSSCG00000017087	16	77981019	H3GA0047149	16	78049337	5.30374e-06	0.00380623	GM2A
ENSSSCG00000017303	12	16191144	ASGA0099449	12	16328506	5.30374e-06	0.00380623
ENSSSCG00000000399	5	23319963	INRA0018911	5	22501986	5.54066e-06	0.0037931	TIMELESS
ENSSSCG00000010948	10	31910458	ASGA0098394	10	32310120	5.54593e-06	0.00375427
ENSSSCG00000011197	13	3610413	ASGA0055704	13	3670164	5.54593e-06	0.00375427	OXNAD1
ENSSSCG00000023920	6	156152286	MARC0092512	6	156338167	5.54593e-06	0.00375427	LEPRE1
ENSSSCG00000000985	7	106335	INRA0022924	7	69146	5.7877e-06	0.00372881	EXOC2
ENSSSCG00000001620	7	42133727	ASGA0033089	7	42576292	5.7877e-06	0.00372881	MDFI
ENSSSCG00000017246	12	7998334	ALGA0064723	12	8606511	5.79319e-06	0.00371622	C17orf80
ENSSSCG00000007047	17	15932209	ALGA0093442	17	16810130	6.04526e-06	0.00369128	MCM8
ENSSSCG00000014575	9	489371	H3GA0053898	9	673333	6.04526e-06	0.00369128	SCUBE2
ENSSSCG00000000545	5	49511988	DRGA0005784	5	48740254	6.05098e-06	0.0039604	KLHL42
ENSSSCG00000000810	5	80652204	DIAS0001339	5	81281908	6.05098e-06	0.0039604	AMIGO2
ENSSSCG00000003982	6	157652836	ASGA0030390	6	157540085	6.05098e-06	0.0039604	ZFP69B
ENSSSCG00000014972	9	32422603	ALGA0052258	9	32546495	6.05098e-06	0.0039604	CCDC82
ENSSSCG00000017548	12	25711376	H3GA0033954	12	25879920	6.05098e-06	0.0039604	NGFR
ENSSSCG00000009215	8	140163076	MARC0058001	8	140585652	6.59367e-06	0.00393443	CH242-113D13.1
ENSSSCG00000015262	9	67368870	MARC0035231	9	67637867	6.59367e-06	0.00393443
ENSSSCG00000009097	8	109625818	H3GA0025236	8	109015913	6.88542e-06	0.00392157	ANXA5
ENSSSCG00000017388	12	20278336	DIAS0000091	12	20544843	6.8919e-06	0.00390879	COA3
ENSSSCG00000002656	6	1970184	ALGA0124434	6	2042055	7.18949e-06	0.0038961	ZCCHC14
ENSSSCG00000029145	6	152697127	MARC0058375	6	152912140	7.19624e-06	0.0038835	POMGNT1
ENSSSCG00000011625	13	80934177	ASGA0093606	13	80777873	7.50638e-06	0.00385852	CHST13
ENSSSCG00000012324	23	51538957	MARC0056564	23	52288809	7.50638e-06	0.00385852	IQSEC2
ENSSSCG00000002801	6	18488109	ASGA0093729	6	18286528	7.82928e-06	0.00509554
ENSSSCG00000002999	6	44651545	ASGA0103241	6	44136493	7.82928e-06	0.00509554	C19orf54
ENSSSCG00000006294	4	89301264	ALGA0026229	4	89038458	7.82928e-06	0.00509554	NME7
ENSSSCG00000020735	23	17041161	ALGA0099436	23	16696492	7.8366e-06	0.00628931	MAP3K15
ENSSSCG00000022858	5	23164025	INRA0018911	5	22501986	7.8366e-06	0.00628931	CS
ENSSSCG00000023223	14	99328546	ALGA0079898	14	99669710	7.8366e-06	0.00628931	ZNF22
ENSSSCG00000027843	6	154082786	H3GA0054834	6	154811820	7.8366e-06	0.00628931
ENSSSCG00000016821	16	20738509	M1GA0020918	16	21235965	8.17305e-06	0.00658307	SLC45A2
ENSSSCG00000001041	7	7762755	DIAS0002783	7	7764396	8.18068e-06	0.00654206	PAK1IP1
ENSSSCG00000004347	1	74453613	INRA0002763	1	75058189	8.18068e-06	0.00654206	FBXL4
ENSSSCG00000001436	7	28037575	ALGA0039649	7	27619988	8.52328e-06	0.00646154	RNF5
ENSSSCG00000006831	4	121259774	H3GA0014260	4	121989854	8.52328e-06	0.00646154	SORT1
ENSSSCG00000020706	13	209755265	ASGA0059923	13	209954223	8.52328e-06	0.00646154	CBR1
ENSSSCG00000027449	18	47300982	M1GA0023225	18	47552155	8.52328e-06	0.00646154	FKBP14
ENSSSCG00000009192	8	134444878	H3GA0025475	8	134138807	8.8961e-06	0.00642202	PDLIM5
ENSSSCG00000012731	23	139056574	M1GA0023842	23	138944474	8.8961e-06	0.00642202	IDS
ENSSSCG00000000839	5	82926629	H3GA0016945	5	83695410	8.90437e-06	0.00664653	ALDH1L2
ENSSSCG00000004435	1	91929635	INRA0003102	1	91700299	8.90437e-06	0.00664653	NT5DC1
ENSSSCG00000012861	2	541203	ASGA0098549	2	795978	8.90437e-06	0.00664653
ENSSSCG00000013230	2	16205417	ASGA0083343	2	15690961	8.90437e-06	0.00664653	FAM180B
ENSSSCG00000017340	12	18598254	ASGA0097496	12	18468102	9.27585e-06	0.00656716	DCAKD
ENSSSCG00000022820	3	62251586	DIAS0000493	3	63016890	9.27585e-06	0.00656716	VAMP8
ENSSSCG00000027341	12	56359526	H3GA0034753	12	56111732	9.27585e-06	0.00656716
ENSSSCG00000029662	14	99382734	SIRI0001431	14	99161318	9.27585e-06	0.00656716
ENSSSCG00000004577	1	123297433	MARC0087646	1	123415670	9.28447e-06	0.00654762	NARG2
ENSSSCG00000022234	7	42386720	MARC0074480	7	42999450	9.67107e-06	0.00652819	TOMM6
ENSSSCG00000009655	14	11088832	MARC0011955	14	10589614	1.00917e-05	0.00680473
ENSSSCG00000003621	6	83834884	H3GA0018427	6	83524728	1.0101e-05	0.00670554	ZSCAN20
ENSSSCG00000005921	4	666991	H3GA0053919	4	739446	1.0101e-05	0.00670554	MROH1
ENSSSCG00000013723	2	66684819	ALGA0114404	2	67619096	1.0101e-05	0.00670554	DHPS
ENSSSCG00000014919	9	22640946	ASGA0082237	9	22569143	1.0101e-05	0.00670554	ME3
ENSSSCG00000025673	17	45815497	H3GA0048989	17	46312763	1.0101e-05	0.00670554
ENSSSCG00000012944	2	5031393	ASGA0008646	2	5629950	1.052e-05	0.00666667	PELI3
ENSSSCG00000014570	9	543310	H3GA0053898	9	673333	1.052e-05	0.00666667	NRIP3
ENSSSCG00000006544	4	104051408	M1GA0006146	4	103738752	1.05297e-05	0.00689655	UBE2Q1
ENSSSCG00000017127	12	77835	ASGA0099260	12	248014	1.05297e-05	0.00689655	C17orf62
ENSSSCG00000017165	12	3371212	ASGA0090188	12	3852901	1.05297e-05	0.00689655	USP36
ENSSSCG00000010653	14	136405738	ASGA0066748	14	136424376	1.09656e-05	0.00685714	TRUB1
ENSSSCG00000021825	17	69173408	ASGA0078573	17	69246232	1.09656e-05	0.00685714	RPS21
ENSSSCG00000001470	7	29502323	UMB10000110	7	29754876	1.09757e-05	0.00677966	SLA-DMA
ENSSSCG00000014167	2	106316059	MARC0042944	2	106982661	1.09757e-05	0.00677966	GLRX
ENSSSCG00000015422	9	113931948	DRGA0009652	9	113328107	1.09757e-05	0.00677966
ENSSSCG00000026106	2	142686315	ALGA0016424	2	142849729	1.09757e-05	0.00677966	TXNDC15
ENSSSCG00000024021	10	63532431	ALGA0059548	10	63377069	1.14293e-05	0.00704225
ENSSSCG00000000563	5	52381679	DRGA0005835	5	53365919	1.14398e-05	0.00718232
ENSSSCG00000003868	6	147859330	ALGA0114066	6	147475545	1.14398e-05	0.00718232	KTI12
ENSSSCG00000006767	4	117145617	ALGA0027820	4	116669210	1.14398e-05	0.00718232	MAGI3
ENSSSCG00000008586	3	121867854	ASGA0100631	3	122393560	1.14398e-05	0.00718232	TP53I3
ENSSSCG00000022533	1	35823520	ALGA0002382	1	35135488	1.14398e-05	0.00718232
ENSSSCG00000028265	4	1084542	ALGA0021973	4	221341	1.14398e-05	0.00718232
ENSSSCG00000029890	2	16494530	ASGA0009301	2	16447105	1.14398e-05	0.00718232
ENSSSCG00000025023	2	162312727	ALGA0111915	2	162084552	1.19007e-05	0.00716253
ENSSSCG00000003875	6	148623417	ALGA0037605	6	148434913	1.19116e-05	0.00739726	TTC39A
ENSSSCG00000026054	18	14408700	MARC0032120	18	13812803	1.19116e-05	0.00739726
ENSSSCG00000015393	9	102911588	MARC0056608	9	103207758	1.24019e-05	0.00762943	DMTF1
ENSSSCG00000029894	18	21155	ALGA0113828	18	32394	1.24019e-05	0.00762943	SARM1
ENSSSCG00000006530	4	103452169	INRA0015689	4	102532112	1.29233e-05	0.00756757	EFNA1
ENSSSCG00000007171	17	37300744	H3GA0048589	17	37207235	1.29233e-05	0.00756757	EBF4
ENSSSCG00000009601	14	4292865	ASGA0060519	14	3793177	1.29233e-05	0.00756757	SLC18A1
ENSSSCG00000000602	5	60794175	MARC0065548	5	60269113	1.29351e-05	0.00744681	RERG
ENSSSCG00000004209	1	38526368	ASGA0002280	1	38413451	1.29351e-05	0.00744681	PTPRK
ENSSSCG00000009658	14	11497330	MARC0102822	14	10716778	1.29351e-05	0.00744681	BNIP3L
ENSSSCG00000022795	2	135006615	ASGA0098980	2	134587040	1.29351e-05	0.00744681
ENSSSCG00000026205	1	8152180	M1GA0000600	1	8638997	1.29351e-05	0.00744681
ENSSSCG00000029219	13	213317173	ALGA0122043	13	213557881	1.29351e-05	0.00744681	SH3BGR
ENSSSCG00000000492	5	36182382	ASGA0025400	5	36750368	1.34532e-05	0.0078329	LYZ
ENSSSCG00000002776	6	25377163	ALGA0034962	6	26245531	1.34532e-05	0.0078329	ATP6V0D1
ENSSSCG00000010055	14	53093709	ASGA0063302	14	52138493	1.34532e-05	0.0078329	GGT5
ENSSSCG00000011547	13	73141945	ASGA0057978	13	73265912	1.34532e-05	0.0078329	CPNE9
ENSSSCG00000016205	15	134188865	MARC0027291	15	135171935	1.34532e-05	0.0078329	NHEJ1
ENSSSCG00000022048	2	121488575	ALGA0015182	2	120765846	1.34532e-05	0.0078329	REEP5
ENSSSCG00000030018	6	111648950	MARC0051801	6	112091485	1.34532e-05	0.0078329	ZNF396
ENSSSCG00000001656	7	43539271	ASGA0033103	7	43464853	1.34655e-05	0.00801034	C7H6ORF153
ENSSSCG00000004870	1	165539013	ASGA0004912	1	166356194	1.34655e-05	0.00801034	CNDP2
ENSSSCG00000012481	23	90169710	ASGA0081209	23	90058905	1.34655e-05	0.00801034	TSPAN6
ENSSSCG00000014257	2	137143533	ALGA0016002	2	137110143	1.34655e-05	0.00801034	SLC27A6
ENSSSCG00000006890	4	134912261	MARC0056621	4	134964243	1.40294e-05	0.00792839	ABCA4
ENSSSCG00000009636	14	8080381	H3GA0038700	14	8518615	1.40294e-05	0.00792839
ENSSSCG00000015268	9	70154745	ALGA0108791	9	70525626	1.40294e-05	0.00792839	FMO1
ENSSSCG00000022457	6	25078937	MARC0040822	6	24513215	1.40294e-05	0.00792839	NOL3
ENSSSCG00000027013	2	61488110	H3GA0006863	2	62081053	1.46025e-05	0.00790816
ENSSSCG00000002652	6	1755727	MARC0080181	6	1420224	1.51979e-05	0.00806045	KLHDC4
ENSSSCG00000007229	17	40304248	DIAS0000745	17	40522131	1.51979e-05	0.00806045	BCL-XL
ENSSSCG00000015695	15	19240230	ASGA0068810	15	19903758	1.51979e-05	0.00806045	RAB3GAP1
ENSSSCG00000015872	15	70878930	CASI0007894	15	71735642	1.51979e-05	0.00806045	G3PD
ENSSSCG00000029552	2	117412713	ALGA0015039	2	117275771	1.51979e-05	0.00806045
ENSSSCG00000002670	6	4481882	ASGA0097732	6	4820304	1.52117e-05	0.00794045
ENSSSCG00000011296	13	29710676	MARC0000560	13	29017248	1.52117e-05	0.00794045	ANO10
ENSSSCG00000014829	9	9038979	ALGA0105567	9	9361524	1.52117e-05	0.00794045	MRPL48
ENSSSCG00000022316	3	42610224	ALGA0018573	3	42096113	1.52117e-05	0.00794045
ENSSSCG00000023604	8	12383778	ALGA0108110	8	12407569	1.52117e-05	0.00794045
ENSSSCG00000029895	1	267517912	H3GA0004043	1	267629503	1.52117e-05	0.00794045	NCBP1
ENSSSCG00000002235	7	86142163	DIAS0004581	7	86144923	1.58164e-05	0.00837438	LPCAT4
ENSSSCG00000004439	1	92007959	DBUN0003645	1	92004937	1.58164e-05	0.00837438	TSPYL4
ENSSSCG00000012150	23	14536920	M1GA0023608	23	15117734	1.58164e-05	0.00837438	REPS2
ENSSSCG00000014876	9	12388241	DIAS0001583	9	12980703	1.58307e-05	0.00835381	MYO7A
ENSSSCG00000005372	1	268025349	H3GA0003998	1	267060155	1.64589e-05	0.00855746	ANP32B
ENSSSCG00000016954	16	47896252	DRGA0016187	16	48278014	1.64589e-05	0.00855746	ERBB2IP
ENSSSCG00000011077	10	57554947	MARC0103761	10	57570221	1.64737e-05	0.00898058	MSRB2
ENSSSCG00000012956	2	5228266	ASGA0008575	2	4872634	1.64737e-05	0.00898058	PACS1
ENSSSCG00000013786	2	64755163	ASGA0010456	2	63926260	1.64737e-05	0.00898058	ZNF333
ENSSSCG00000003539	6	75686850	ALGA0121760	6	76646949	1.71261e-05	0.00891566	GRHL3
ENSSSCG00000011129	10	69806464	ASGA0105884	10	69064005	1.71261e-05	0.00891566
ENSSSCG00000021164	6	154227144	ASGA0030317	6	154333104	1.71261e-05	0.00891566
ENSSSCG00000007843	3	24468673	ALGA0103433	3	24365103	1.71416e-05	0.00883055
ENSSSCG00000021871	9	44417046	H3GA0027028	9	45103299	1.71416e-05	0.00883055	FDXACB1
ENSSSCG00000023091	4	98092468	ASGA0087140	4	97763408	1.71416e-05	0.00883055	PEX19
ENSSSCG00000024888	11	8639403	ASGA0049706	11	9611445	1.71416e-05	0.00883055
ENSSSCG00000000169	5	13988052	ALGA0030728	5	14434086	1.78191e-05	0.00928571
ENSSSCG00000001454	7	29099831	ALGA0039771	7	29237824	1.78352e-05	0.00964706	SLA-DRB2
ENSSSCG00000003081	6	47123582	MARC0011787	6	48074281	1.78352e-05	0.00964706	CEACAM16
ENSSSCG00000014933	9	25915432	H3GA0026788	9	26225410	1.78352e-05	0.00964706	NAALAD2
ENSSSCG00000015335	9	82982433	ALGA0053893	9	83857729	1.78352e-05	0.00964706
ENSSSCG00000030017	9	59032554	DIAS0001458	9	58958297	1.78352e-05	0.00964706	FOXRED1
ENSSSCG00000015934	15	85080799	MARC0089234	15	84287331	1.85388e-05	0.00983607	PPIG
ENSSSCG00000021822	9	10215933	ASGA0041416	9	10701263	1.85388e-05	0.00983607
ENSSSCG00000014960	9	30689251	ALGA0052068	9	29691957	1.85554e-05	0.0100467	AMOTL1
ENSSSCG00000021077	18	55169884	M1GA0023373	18	55243390	1.9286e-05	0.0100233	RAMP3
ENSSSCG00000006061	4	38721817	ALGA0024578	4	37963505	1.93034e-05	0.0099537	ZNF706
ENSSSCG00000014247	2	134969812	ASGA0098980	2	134587040	1.93034e-05	0.0099537	ALDH7A1
ENSSSCG00000015924	15	84467349	ALGA0085893	15	84349124	1.93034e-05	0.0099537	SPC25
ENSSSCG00000009951	14	45673523	MARC0009931	14	44862887	2.0062e-05	0.00981735	SGSM1
ENSSSCG00000013013	2	6294525	ASGA0084492	2	6331738	2.0062e-05	0.00981735	ARL2
ENSSSCG00000016968	16	51800610	ASGA0091940	16	51424924	2.0062e-05	0.00981735	BDP1
ENSSSCG00000017038	16	68924382	ALGA0091246	16	69865172	2.0062e-05	0.00981735
ENSSSCG00000028196	15	142567790	ASGA0071226	15	143203364	2.0062e-05	0.00981735
ENSSSCG00000029860	2	122140117	ASGA0011405	2	121750608	2.0062e-05	0.00981735
ENSSSCG00000010275	14	79652130	H3GA0040935	14	79969527	2.00799e-05	0.00975057	PCBD1
ENSSSCG00000015534	9	133831048	MARC0080160	9	133560503	2.00799e-05	0.00975057	ACBD6
ENSSSCG00000021154	16	51877274	ASGA0073334	16	51935396	2.00799e-05	0.00975057
ENSSSCG00000010832	10	13434741	ASGA0046495	10	12991741	2.08676e-05	0.00970655	HHIPL2
ENSSSCG00000011263	13	26073658	ALGA0068914	13	26445369	2.08676e-05	0.00970655	TTC21A
ENSSSCG00000002792	6	25085840	ASGA0105973	6	25868524	2.17039e-05	0.00988764	HSF4
ENSSSCG00000015772	15	45618180	INRA0049173	15	45548056	2.17039e-05	0.00988764	AGA
ENSSSCG00000012138	23	13075142	INRA0056460	23	12850075	2.17233e-05	0.00982143	ACE2
ENSSSCG00000024300	14	88547044	ALGA0079271	14	88697819	2.17233e-05	0.00982143	TMEM254
ENSSSCG00000027444	17	57273666	ALGA0119101	17	57210247	2.17233e-05	0.00982143	STAU1
ENSSSCG00000012249	23	40440069	ALGA0099629	23	39631633	2.2552e-05	0.00979955	CXorf38
ENSSSCG00000009393	11	18313749	ASGA0096940	11	19306043	2.25721e-05	0.0097561	EBPL
ENSSSCG00000009578	14	141414	MARC0011128	14	417999	2.25721e-05	0.0097561	CDK20
ENSSSCG00000005600	1	299714923	H3GA0004889	1	299677684	2.34524e-05	0.0103982	PPP6C
ENSSSCG00000009683	14	14241012	MARC0034457	14	15239792	2.34732e-05	0.010596	KIF13B
ENSSSCG00000001638	7	42779801	ASGA0033089	7	42576292	2.43653e-05	0.0107692	MRPS10
ENSSSCG00000024134	13	80042638	DIAS0001919	13	79276382	2.43653e-05	0.0107692	MGLL
ENSSSCG00000006049	4	36488592	ASGA0019268	4	36595519	2.43869e-05	0.0111354	SLC25A32
ENSSSCG00000021647	23	63134716	INRA0056753	23	62473840	2.43869e-05	0.0111354	EDA
ENSSSCG00000026344	13	218469025	M1GA0017997	13	217650450	2.43869e-05	0.0111354	MCM3AP
ENSSSCG00000005388	1	270298427	DIAS0004421	1	270406196	2.5312e-05	0.0113043	INVS
ENSSSCG00000014567	9	922898	MARC0044229	9	116288	2.5312e-05	0.0113043	TRIM66
ENSSSCG00000002544	7	130812069	ASGA0037243	7	130931870	2.53344e-05	0.0114719	PPP1R13B
ENSSSCG00000010959	10	34283363	ALGA0107687	10	34217965	2.53344e-05	0.0114719
ENSSSCG00000007431	17	53732615	ASGA0077323	17	53801020	2.63168e-05	0.0118534	CTSA
ENSSSCG00000021991	13	216574861	H3GA0054163	13	217027218	2.63168e-05	0.0118534	NDUFV3
ENSSSCG00000012597	23	109496373	INRA0056992	23	110409845	2.63401e-05	0.0119914	PLS3
ENSSSCG00000028699	14	16144087	ASGA0061732	14	16762661	2.63401e-05	0.0119914	NEIL2
ENSSSCG00000029843	6	61707888	ASGA0082441	6	61508893	2.63401e-05	0.0119914	NPHP4
ENSSSCG00000016308	15	148125528	ALGA0088207	15	148396214	2.73354e-05	0.0119149
ENSSSCG00000023957	4	96989035	ASGA0020742	4	97012116	2.73354e-05	0.0119149	C1orf192
ENSSSCG00000026677	13	2726242	H3GA0035174	13	1879065	2.73354e-05	0.0119149	HACL1
ENSSSCG00000009763	14	30730947	ASGA0062431	14	29759805	2.73595e-05	0.0127119	ZNF664
ENSSSCG00000011524	13	62893322	ALGA0070424	13	62592751	2.73595e-05	0.0127119	CHL1
ENSSSCG00000022023	3	6600177	ALGA0017286	3	6011282	2.83913e-05	0.0128964	ZKSCAN5
ENSSSCG00000003651	6	87891971	ALGA0035975	6	86899252	2.84163e-05	0.0128151	RHBDL2
ENSSSCG00000006089	4	43516881	ASGA0019496	4	43343225	2.84163e-05	0.0128151	PTDSS1
ENSSSCG00000030035	9	126317475	H3GA0028097	9	126459201	2.84163e-05	0.0128151
ENSSSCG00000001396	7	27419998	DIAS0000349	7	26927141	2.9486e-05	0.0126556	SLA-8
ENSSSCG00000007265	17	41882366	ASGA0076757	17	41590294	2.9486e-05	0.0126556	SNTA1
ENSSSCG00000009209	8	139774765	DRGA0017396	8	139970751	2.9486e-05	0.0126556	NAP1L5
ENSSSCG00000021252	12	62241474	DIAS0001372	12	62169761	2.9486e-05	0.0126556	FAM211A
ENSSSCG00000027916	6	58928643	ALGA0102896	6	59483283	2.9486e-05	0.0126556
ENSSSCG00000027931	16	65178757	ALGA0091077	16	64872621	2.9486e-05	0.0126556	NUDCD2
ENSSSCG00000000647	5	64584837	ALGA0105867	5	64282692	2.9512e-05	0.0129363	OLR1
ENSSSCG00000002427	7	117090415	H3GA0023003	7	117693536	2.9512e-05	0.0129363	EML5
ENSSSCG00000009122	8	116840463	ALGA0049135	8	117548144	2.9512e-05	0.0129363	ARSJ
ENSSSCG00000016504	18	10308924	MARC0044039	18	11037894	2.9512e-05	0.0129363	TBXAS1
ENSSSCG00000026297	8	32285975	ASGA0100246	8	32293652	2.9512e-05	0.0129363	KLB
ENSSSCG00000007288	17	43571026	MARC0023948	17	43813375	3.06208e-05	0.012831	MYH7B
ENSSSCG00000009711	14	21321179	M1GA0018361	14	22315540	3.06208e-05	0.012831	C4orf27
ENSSSCG00000015492	9	127759309	ALGA0054804	9	128585862	3.06208e-05	0.012831	DARS2
ENSSSCG00000028295	2	81259359	ALGA0014021	2	81675738	3.06208e-05	0.012831	ZNF354A
ENSSSCG00000000025	5	2181314	MARC0026774	5	2559524	3.06476e-05	0.0127273	PARVG
ENSSSCG00000002640	6	298320	ASGA0105577	6	1073352	3.06476e-05	0.0127273	DEF8
ENSSSCG00000011608	13	78567040	ALGA0118499	13	78351045	3.06476e-05	0.0127273
ENSSSCG00000026947	7	80334500	M1GA0010476	7	80747016	3.06476e-05	0.0127273	GMPR2
ENSSSCG00000011968	13	168435426	ASGA0059257	13	169279236	3.17969e-05	0.0131048	NIT2
ENSSSCG00000001011	7	1788323	MARC0023105	7	2034057	3.18248e-05	0.0130261	SERPINB1
ENSSSCG00000015524	9	132613577	ALGA0054999	9	133452571	3.18248e-05	0.0130261	FAM20B
ENSSSCG00000028045	6	72946372	ASGA0098232	6	72158546	3.18248e-05	0.0130261	MUL1
ENSSSCG00000010735	14	145440300	MARC0048607	14	145142922	3.30159e-05	0.0129482	LHPP
ENSSSCG00000026354	10	52868796	ALGA0106385	10	52843950	3.30159e-05	0.0129482
ENSSSCG00000028277	4	126559091	ASGA0022386	4	126836908	3.30159e-05	0.0129482
ENSSSCG00000005366	1	267619543	H3GA0004043	1	267629503	3.30448e-05	0.0132673
ENSSSCG00000011145	10	71410805	ALGA0060003	10	70507209	3.30448e-05	0.0132673	ASB13
ENSSSCG00000015277	9	71091362	ALGA0053579	9	70761657	3.30448e-05	0.0132673	SOX13
ENSSSCG00000020972	3	139854524	ALGA0066946	3	139956551	3.42792e-05	0.0132411	ACADVL
ENSSSCG00000007089	17	29878013	DRGA0016673	17	29964161	3.43091e-05	0.013556	MGME1
ENSSSCG00000027127	2	75183137	ASGA0010395	2	75604591	3.43091e-05	0.013556	MAP2K2
ENSSSCG00000030326	2	30376451	ALGA0012772	2	29379880	3.43091e-05	0.013556	TCP11L1
ENSSSCG00000004390	1	84365935	H3GA0002051	1	83812379	3.55883e-05	0.0136452	SESN1
ENSSSCG00000006941	4	143188974	MARC0011925	4	142546878	3.55883e-05	0.0136452	DDAH1
ENSSSCG00000011553	13	73185475	ASGA0057975	13	73107395	3.55883e-05	0.0136452
ENSSSCG00000011558	13	73232030	ALGA0105991	13	72551282	3.55883e-05	0.0136452	JAGN1
ENSSSCG00000020935	13	146247892	ASGA0058958	13	145732401	3.56193e-05	0.0143133	PTPLB
ENSSSCG00000026392	6	82795599	ALGA0035873	6	81914587	3.56193e-05	0.0143133	BSDC1
ENSSSCG00000027301	8	58341541	ALGA0047914	8	57625375	3.56193e-05	0.0143133
ENSSSCG00000029343	12	4639793	ASGA0052581	12	5154794	3.56193e-05	0.0143133	MFSD11
ENSSSCG00000001696	7	44948987	ALGA0040921	7	44849233	3.69127e-05	0.0142857	MRPL14
ENSSSCG00000009864	14	38651809	ASGA0062749	14	39055984	3.69448e-05	0.0143678	MED13L
ENSSSCG00000010399	14	98560928	ASGA0065224	14	98035074	3.69448e-05	0.0143678	NCOA4
ENSSSCG00000029521	2	19256838	H3GA0006209	2	19494015	3.69448e-05	0.0143678	CD82
ENSSSCG00000030426	1	303888227	ALGA0108090	1	304383838	3.69448e-05	0.0143678	C9orf78
ENSSSCG00000008759	8	19948774	ALGA0046838	8	19903179	3.83171e-05	0.0149621
ENSSSCG00000009300	11	3778990	MARC0090642	11	3698483	3.83171e-05	0.0149621	WASF3
ENSSSCG00000012693	23	126885785	M1GA0023796	23	127294258	3.83171e-05	0.0149621	CXorf48
ENSSSCG00000017167	12	3485878	ALGA0122316	12	3663932	3.83171e-05	0.0149621	CYTH1
ENSSSCG00000020823	2	8404488	H3GA0052992	2	8379515	3.83171e-05	0.0149621	BSCL2
ENSSSCG00000023166	12	55531515	H3GA0034753	12	56111732	3.83171e-05	0.0149621
ENSSSCG00000000022	5	2005243	ASGA0023712	5	1314550	3.83503e-05	0.0149057	LDOC1L
ENSSSCG00000003854	6	146958979	CASI0008857	6	146248545	3.83503e-05	0.0149057	ECHDC2
ENSSSCG00000007655	3	7503687	ASGA0102836	3	7099006	3.97376e-05	0.01527
ENSSSCG00000008097	3	45594458	ALGA0018637	3	45778105	3.97376e-05	0.01527	TTL
ENSSSCG00000009769	14	31037920	ALGA0076648	14	30849871	3.97376e-05	0.01527	GTF2H3
ENSSSCG00000012116	23	10401819	ASGA0103293	23	10506715	3.97376e-05	0.01527	PRPS2
ENSSSCG00000012521	23	97830419	INRA0056883	23	97152327	3.97376e-05	0.01527	GPRASP2
ENSSSCG00000017947	12	54861726	MARC0032271	12	55012314	3.97376e-05	0.01527	ACADVL
ENSSSCG00000030638	9	109977956	ALGA0054311	9	109458359	3.97376e-05	0.01527	CH242-168I5.2
ENSSSCG00000001862	7	60991105	ALGA0042236	7	61964591	3.9772e-05	0.0156827	ETFA
ENSSSCG00000013896	2	59150783	ASGA0010487	2	60104724	3.9772e-05	0.0156827	MPV17L2
ENSSSCG00000025116	4	446870	ALGA0021974	4	260494	3.9772e-05	0.0156827	TONSL
ENSSSCG00000028157	15	116308103	INRA0049974	15	117124943	3.9772e-05	0.0156827
ENSSSCG00000029881	6	58709252	ALGA0102896	6	59483283	3.9772e-05	0.0156827
ENSSSCG00000007340	17	46477281	ALGA0095111	17	46491832	4.12437e-05	0.0159633	TTI1
ENSSSCG00000009860	14	37730001	ASGA0062713	14	37491458	4.12437e-05	0.0159633	FBXW8
ENSSSCG00000014432	2	157279848	M1GA0003354	2	157175346	4.12437e-05	0.0159633	GRPEL2
ENSSSCG00000001485	7	31105726	M1GA0009842	7	31800221	4.12793e-05	0.0157895
ENSSSCG00000010063	14	53234260	INRA0044053	14	53321167	4.12793e-05	0.0157895
ENSSSCG00000014219	2	124821572	ASGA0082965	2	125624966	4.12793e-05	0.0157895	CDO1
ENSSSCG00000022696	1	181476211	MARC0081465	1	181495505	4.12793e-05	0.0157895	RAB11A
ENSSSCG00000025930	12	35309264	H3GA0034233	12	34995000	4.12793e-05	0.0157895
ENSSSCG00000027967	3	24162389	ALGA0111335	3	23406143	4.12793e-05	0.0157895	IGSF6
ENSSSCG00000002802	6	18226322	ASGA0027738	6	18795769	4.27669e-05	0.0162749	GINS3
ENSSSCG00000005323	1	264258394	H3GA0003928	1	264938853	4.27669e-05	0.0162749	HINT2
ENSSSCG00000006839	4	121480174	ALGA0028123	4	121334654	4.43433e-05	0.0166667
ENSSSCG00000008194	3	59392133	MARC0044793	3	59501141	4.43433e-05	0.0166667	ACTR1B
ENSSSCG00000014433	2	157297624	H3GA0008263	2	157246404	4.43433e-05	0.0166667	PCYOX1L
ENSSSCG00000017816	12	49744009	ALGA0066768	12	50686042	4.43433e-05	0.0166667	RILP
ENSSSCG00000023150	5	24261440	ASGA0103650	5	24057900	4.43433e-05	0.0166667	LPR1
ENSSSCG00000001472	7	29547378	UMB10000110	7	29754876	4.43815e-05	0.0171123	SLA
ENSSSCG00000020921	6	125778762	H3GA0018851	6	125867106	4.43815e-05	0.0171123	USP33
ENSSSCG00000024899	12	49520356	ASGA0090672	12	48863325	4.43815e-05	0.0171123	FAM101B
ENSSSCG00000001231	7	24749873	H3GA0020375	7	25215084	4.60143e-05	0.0173759	SLA-1
ENSSSCG00000005975	4	15727845	MARC0066794	4	14995885	4.60143e-05	0.0173759	MTSS1
ENSSSCG00000017000	16	57193708	ALGA0090778	16	57228726	4.60143e-05	0.0173759	RANBP17
ENSSSCG00000000549	5	49624847	H3GA0016286	5	49896648	4.60539e-05	0.0172535	PPFIBP1
ENSSSCG00000002426	7	116985051	MARC0068845	7	116103988	4.60539e-05	0.0172535	ZC3H14
ENSSSCG00000003914	6	153259917	ALGA0037681	6	152594579	4.60539e-05	0.0172535	PRDX1
ENSSSCG00000008750	8	15460440	ALGA0114672	8	14871573	4.60539e-05	0.0172535	PACRGL
ENSSSCG00000003965	6	156288335	MARC0092512	6	156338167	4.7704e-05	0.0176573	CCDC30
ENSSSCG00000004441	1	92266541	DBUN0003645	1	92004937	4.7704e-05	0.0176573	DSE
ENSSSCG00000007239	17	40614269	ASGA0082732	17	40174513	4.7704e-05	0.0176573
ENSSSCG00000009653	14	10707746	ALGA0075040	14	10742979	4.7704e-05	0.0176573	CDCA2
ENSSSCG00000007717	3	10774585	ALGA0118581	3	11091489	4.7745e-05	0.0178819	WBSCR27
ENSSSCG00000012859	2	732436	ASGA0098549	2	795978	4.7745e-05	0.0178819
ENSSSCG00000014924	9	24099186	H3GA0026777	9	24090900	4.7745e-05	0.0178819	CTSC
ENSSSCG00000028317	2	84545880	MARC0056864	2	83903786	4.7745e-05	0.0178819	ARHGEF28
ENSSSCG00000009963	14	47011211	ALGA0077270	14	46816210	4.94948e-05	0.0179931	TPST2
ENSSSCG00000024756	6	737295	MARC0080181	6	1420224	4.94948e-05	0.0179931
ENSSSCG00000014361	2	147905631	M1GA0003271	2	147909872	5.12614e-05	0.0182131	CYSTM1
ENSSSCG00000016963	16	51378173	ASGA0091940	16	51424924	5.12614e-05	0.0182131
ENSSSCG00000017648	12	37138560	ALGA0066208	12	36239768	5.12614e-05	0.0182131
ENSSSCG00000017921	12	54261464	MARC0014525	12	54699212	5.12614e-05	0.0182131	ZMYND15
ENSSSCG00000006960	4	1307730	ASGA0096811	4	1412070	5.13053e-05	0.018569	GLI4
ENSSSCG00000009379	11	16111807	MARC0058027	11	16930840	5.13053e-05	0.018569	NEK3
ENSSSCG00000020672	2	87287962	MARC0023062	2	87571414	5.13053e-05	0.018569	F2R
ENSSSCG00000023861	12	55943500	ALGA0123967	12	55937010	5.13053e-05	0.018569	PFAS
ENSSSCG00000031053	4	104900369	ASGA0021164	4	105030036	5.13053e-05	0.018569	S100A1
ENSSSCG00000001087	7	20418421	ASGA0031709	7	21053530	5.3133e-05	0.0184746	MRS2
ENSSSCG00000026989	12	41571604	ASGA0093092	12	42466503	5.3133e-05	0.0184746
ENSSSCG00000028509	4	109052651	INRA0015945	4	108764904	5.3133e-05	0.0184746	RBM8A
ENSSSCG00000015802	15	53799830	ALGA0085229	15	53167968	5.31784e-05	0.01875	FAM149A
ENSSSCG00000017924	12	54448811	ASGA0084743	12	53907898	5.31784e-05	0.01875
ENSSSCG00000002786	6	25133367	ALGA0102236	6	24752524	5.50693e-05	0.018928	ELMO3
ENSSSCG00000007710	3	10607470	ALGA0017513	3	11267237	5.50693e-05	0.018928	CHREBP
ENSSSCG00000009889	14	42394289	ALGA0119264	14	41977281	5.50693e-05	0.018928	ALDH2
ENSSSCG00000011504	13	55496551	DIAS0001315	13	55568755	5.50693e-05	0.018928	EOGT
ENSSSCG00000015303	9	77080942	M1GA0013116	9	77392219	5.50693e-05	0.018928
ENSSSCG00000014258	2	137209160	ALGA0016010	2	137184334	5.70722e-05	0.0194676	ISOC1
ENSSSCG00000016130	15	121129439	ALGA0121982	15	121626843	5.70722e-05	0.0194676	ZDBF2
ENSSSCG00000022906	6	51719278	ASGA0103416	6	51352837	5.70722e-05	0.0194676	CH242-204P3.4
ENSSSCG00000025340	17	32449216	ASGA0076027	17	31459408	5.70722e-05	0.0194676
ENSSSCG00000007700	3	10255028	ALGA0017416	3	10298875	5.71208e-05	0.0195364	HIP1
ENSSSCG00000014802	9	7368262	ASGA0094126	9	7666097	5.71208e-05	0.0195364	NUMA1
ENSSSCG00000018008	12	58047667	MARC0009546	12	58942845	5.71208e-05	0.0195364	SCO1
ENSSSCG00000015721	15	28887043	H3GA0043997	15	28694373	5.91441e-05	0.0197694	ERCC3
ENSSSCG00000016156	15	124775898	CASI0007903	15	124792285	5.91441e-05	0.0197694	ACADL
ENSSSCG00000017777	12	47158038	H3GA0034546	12	47262207	5.91441e-05	0.0197694	FLOT2
ENSSSCG00000006304	4	90756503	ALGA0026283	4	91629329	5.91943e-05	0.0201309	MPC2
ENSSSCG00000008172	3	56250085	ASGA0014635	3	56048563	5.91943e-05	0.0201309	PDCL3
ENSSSCG00000015614	9	146292023	ALGA0055714	9	145635458	5.91943e-05	0.0201309
ENSSSCG00000020763	13	118725430	ALGA0071707	13	119455748	5.91943e-05	0.0201309
ENSSSCG00000009999	14	50314089	ALGA0077469	14	51195960	6.12351e-05	0.0203915
ENSSSCG00000015444	9	118477064	ALGA0117195	9	117851340	6.12351e-05	0.0203915	LAMB1
ENSSSCG00000001882	7	62953120	INRA0026190	7	63373352	6.1287e-05	0.020418	NEIL1
ENSSSCG00000002879	6	40007782	DIAS0000289	6	40552589	6.1287e-05	0.020418	GRAMD1A
ENSSSCG00000003582	6	78612724	ALGA0035775	6	78271240	6.1287e-05	0.020418	SMPDL3B
ENSSSCG00000006480	4	102291812	DIAS0004552	4	102451800	6.1287e-05	0.020418
ENSSSCG00000015031	9	44613283	H3GA0026998	9	43794001	6.1287e-05	0.020418	PIH1D2
ENSSSCG00000016826	16	21409870	M1GA0020921	16	21304135	6.1287e-05	0.020418	RAD1
ENSSSCG00000021229	16	65104377	ALGA0091060	16	64539317	6.1287e-05	0.020418	MAT2B
ENSSSCG00000021232	6	83042186	H3GA0018427	6	83524728	6.1287e-05	0.020418	SYNC
ENSSSCG00000024586	2	84732050	MARC0056864	2	83903786	6.1287e-05	0.020418
ENSSSCG00000014036	2	81920785	ALGA0014028	2	82276435	6.34496e-05	0.0208333
ENSSSCG00000017810	12	49285012	ASGA0054864	12	49891882	6.34496e-05	0.0208333	CT120
ENSSSCG00000003205	6	50802261	H3GA0053555	6	50307537	6.35033e-05	0.0210526
ENSSSCG00000008352	3	77609800	MARC0077256	3	77675599	6.35033e-05	0.0210526	PNO1
ENSSSCG00000009338	11	8473423	ALGA0060700	11	9111029	6.35033e-05	0.0210526
ENSSSCG00000006759	4	116705868	ALGA0027847	4	117174274	6.57398e-05	0.0209857	OLFML3
ENSSSCG00000017519	12	23957617	DBWU0000800	12	23957391	6.57398e-05	0.0209857	MRPL10
ENSSSCG00000002471	7	122218011	MARC0056372	7	121699009	6.57953e-05	0.0208202	ISG12(A)
ENSSSCG00000004988	1	188546391	ALGA0006955	1	187810994	6.57953e-05	0.0208202
ENSSSCG00000015808	15	54636019	DIAS0001389	15	54599555	6.57953e-05	0.0208202	ADAM-9
ENSSSCG00000016215	15	134327042	H3GA0052416	15	135234539	6.57953e-05	0.0208202	TUBA4A
ENSSSCG00000018035	12	62362642	MARC0112382	12	61897625	6.57953e-05	0.0208202	PIGL
ENSSSCG00000006682	4	109013026	DIAS0002961	4	109288769	6.80508e-05	0.0213836	POLR3GL
ENSSSCG00000016851	16	25327542	MARC0039041	16	24398034	6.80508e-05	0.0213836	OSMR
ENSSSCG00000011071	10	55703219	ASGA0103067	10	56365790	6.81081e-05	0.0220657	THNSL1
ENSSSCG00000016322	15	150857856	ALGA0111484	15	149953164	6.81081e-05	0.0220657	ACKR3
ENSSSCG00000026576	5	16202467	MARC0049197	5	15380171	6.81081e-05	0.0220657	BCDIN3D
ENSSSCG00000016342	15	152218737	ASGA0071729	15	151512739	7.04976e-05	0.0220497	HES6
ENSSSCG00000022722	6	25494543	ALGA0034962	6	26245531	7.04976e-05	0.0220497
ENSSSCG00000024982	3	32337578	ALGA0018371	3	31517116	7.04976e-05	0.0220497	LITAF
ENSSSCG00000029943	8	103097516	MARC0059517	8	102630983	7.04976e-05	0.0220497
ENSSSCG00000030790	7	24627100	MARC0059955	7	24223914	7.04976e-05	0.0220497	TMP-CH242-74M17.6
ENSSSCG00000002726	6	13508752	MARC0022013	6	12980787	7.05569e-05	0.0224961	MTSS1L
ENSSSCG00000015328	9	81621787	ALGA0053857	9	82555913	7.05569e-05	0.0224961	SGCE
ENSSSCG00000023929	13	80699147	ASGA0093606	13	80777873	7.05569e-05	0.0224961	TXNRD3
ENSSSCG00000025001	14	33574013	ASGA0062551	14	33523556	7.05569e-05	0.0224961
ENSSSCG00000025152	6	38283056	ASGA0103299	6	38961264	7.05569e-05	0.0224961	CEP89
ENSSSCG00000007003	17	9696660	ASGA0075444	17	9863762	7.29664e-05	0.0225806	HGSNAT
ENSSSCG00000015261	9	67375921	ALGA0107122	9	67726423	7.29664e-05	0.0225806	VP26B
ENSSSCG00000028924	12	55888377	ASGA0055081	12	55135676	7.30276e-05	0.0230061	AURKB
ENSSSCG00000010196	14	65845336	MARC0023407	14	65141940	7.55167e-05	0.0233232	ZNF717
ENSSSCG00000011745	13	117718051	INRA0040842	13	117849832	7.55167e-05	0.0233232	PKC
ENSSSCG00000025228	15	152349713	ASGA0071761	15	151885375	7.55167e-05	0.0233232	TRAF3IP1
ENSSSCG00000029502	11	84735147	ASGA0052296	11	84452512	7.55167e-05	0.0233232
ENSSSCG00000026395	4	107916539	MARC0047358	4	107672672	7.558e-05	0.0234043	TARS2
ENSSSCG00000028733	8	41659599	ASGA0098590	8	41372523	7.558e-05	0.0234043	USP46
ENSSSCG00000002633	6	188676	ASGA0105577	6	1073352	7.82165e-05	0.0239032	GAS8
ENSSSCG00000007953	3	39864201	ALGA0018568	3	39881683	7.82165e-05	0.0239032	DNASE1
ENSSSCG00000011041	10	49662765	ASGA0048013	10	49964612	7.82165e-05	0.0239032
ENSSSCG00000000551	5	49935711	DRGA0005797	5	49529363	7.82819e-05	0.0242515	ARNTL2
ENSSSCG00000003478	6	69896307	ASGA0028493	6	68968672	7.82819e-05	0.0242515
ENSSSCG00000009723	14	23749046	ALGA0076289	14	24389234	7.82819e-05	0.0242515	ZNF268
ENSSSCG00000010683	14	140756683	ALGA0082396	14	141710209	7.82819e-05	0.0242515	GRK5
ENSSSCG00000014633	9	3992546	ASGA0040873	9	4035022	7.82819e-05	0.0242515	PRKCDBP
ENSSSCG00000017261	12	12289407	H3GA0052828	12	12310665	7.82819e-05	0.0242515	ARSG
ENSSSCG00000018038	12	62488613	MARC0063806	12	62162221	7.82819e-05	0.0242515	TTC19
ENSSSCG00000001000	7	2514946	H3GA0019427	7	2566310	8.09399e-05	0.0243685	ECI2
ENSSSCG00000001090	7	20513890	MARC0103731	7	19645932	8.09399e-05	0.0243685	ALDH5A1
ENSSSCG00000004543	1	117649774	ALGA0005375	1	117148730	8.09399e-05	0.0243685	MTFMT
ENSSSCG00000006163	4	63130232	ASGA0019794	4	63260615	8.09399e-05	0.0243685	PKIA
ENSSSCG00000023472	9	70044318	ASGA0103766	9	70145253	8.09399e-05	0.0243685	FMO3
ENSSSCG00000000108	5	6939248	INRA0018313	5	7507469	8.10074e-05	0.0243045	TMEM184B
ENSSSCG00000002861	6	38189311	ALGA0106257	6	37878246	8.10074e-05	0.0243045	NUDT19
ENSSSCG00000006985	17	5488435	DRGA0016497	17	5660286	8.10074e-05	0.0243045	MTMR7
ENSSSCG00000007151	17	36249411	ALGA0094409	17	35651731	8.10074e-05	0.0243045	CDC25B
ENSSSCG00000007743	3	17068278	ALGA0017866	3	17600658	8.10074e-05	0.0243045	CHCHD2
ENSSSCG00000016064	15	108294638	DRGA0015298	15	108409178	8.10074e-05	0.0243045	TMEFF2
ENSSSCG00000017311	12	17148109	ASGA0099449	12	16328506	8.10074e-05	0.0243045	MAPT
ENSSSCG00000017738	12	44637562	ALGA0066610	12	44971304	8.10074e-05	0.0243045	ADAP2
ENSSSCG00000026189	1	121494946	ALGA0114731	1	122296407	8.10074e-05	0.0243045
ENSSSCG00000030196	7	43745312	ASGA0033096	7	43205140	8.10074e-05	0.0243045	CUL9
ENSSSCG00000001983	7	80123450	H3GA0022058	7	79361697	8.38224e-05	0.0249637	SDR39U1
ENSSSCG00000009960	14	46940662	H3GA0040035	14	47145497	8.38224e-05	0.0249637	HPS4
ENSSSCG00000011522	13	61603814	ALGA0070377	13	60744903	8.38224e-05	0.0249637	CNTN3
ENSSSCG00000013056	2	7846711	ASGA0084574	2	8137941	8.38224e-05	0.0249637	LGALS12
ENSSSCG00000021181	2	858114	ASGA0089068	2	1609753	8.38224e-05	0.0249637	DHCR7
ENSSSCG00000028934	23	143565917	M1GA0023920	23	143256700	8.38224e-05	0.0249637	FAM3A
ENSSSCG00000007145	17	36357666	MARC0072636	17	35507357	8.66577e-05	0.0254335	ADAM33
ENSSSCG00000009536	11	81629946	ALGA0064007	11	82524863	8.66577e-05	0.0254335	ssc-mir-7144
ENSSSCG00000023966	7	122379281	ASGA0036455	7	121631040	8.66577e-05	0.0254335
ENSSSCG00000001992	7	80295947	DRGA0007851	7	79478733	8.67297e-05	0.0256115	RABGGTA
ENSSSCG00000009880	14	41259389	ASGA0062848	14	41043761	8.67297e-05	0.0256115	SLC24A6
ENSSSCG00000026729	8	145119986	M1GA0012199	8	145840184	8.67297e-05	0.0256115
ENSSSCG00000001397	7	24706417	MARC0027049	7	23739067	8.96577e-05	0.025788	TMP-CH242-74M17.4
ENSSSCG00000024895	5	7914563	H3GA0015497	5	8078167	8.96577e-05	0.025788	GGA1
ENSSSCG00000029408	6	42234539	ALGA0035288	6	42414764	8.96577e-05	0.025788	ZFP30
ENSSSCG00000008799	8	34226849	ALGA0047487	8	34866494	8.97321e-05	0.0260313
ENSSSCG00000011833	13	142482901	ALGA0122021	13	141856996	8.97321e-05	0.0260313	DLG1
ENSSSCG00000016822	16	20774053	ALGA0106636	16	21036737	8.97321e-05	0.0260313	AMACR
ENSSSCG00000026940	15	116167674	INRA0049974	15	117124943	8.97321e-05	0.0260313	CASP10
ENSSSCG00000028881	10	15345678	ALGA0057264	10	15238299	8.97321e-05	0.0260313	CNIH3
ENSSSCG00000004665	1	140429488	MARC0048256	1	139996752	9.27557e-05	0.0267705
ENSSSCG00000008866	8	46497125	ALGA0047819	8	45521447	9.27557e-05	0.0267705	GUCY1A3
ENSSSCG00000030274	23	16390288	ALGA0103027	23	17386828	9.27557e-05	0.0267705	PPEF1
ENSSSCG00000002550	7	131031014	ALGA0045854	7	130959924	9.28325e-05	0.0271186	C14orf2
ENSSSCG00000030386	18	14434589	MARC0032120	18	13812803	9.28325e-05	0.0271186	NUP205
ENSSSCG00000002805	6	17985926	DIAS0004339	6	17331054	9.59546e-05	0.0273239	C16orf80
ENSSSCG00000005325	1	264295482	ALGA0008534	1	264142747	9.59546e-05	0.0273239	TMEM8B
ENSSSCG00000000864	5	86477228	H3GA0016981	5	86773823	9.60339e-05	0.027451	CHPT1
ENSSSCG00000001924	7	65208936	MARC0020400	7	65257522	9.60339e-05	0.027451	BBS4
ENSSSCG00000006811	4	120336019	ASGA0022017	4	120823851	9.60339e-05	0.027451
ENSSSCG00000013906	2	59056271	INRA0008851	2	59306764	9.60339e-05	0.027451	KXD1
ENSSSCG00000008829	8	40954130	ASGA0038765	8	41464779	9.92574e-05	0.0273361	OCIAD2
ENSSSCG00000010520	14	118373766	ALGA0080900	14	117821974	9.92574e-05	0.0273361	MMS19
ENSSSCG00000028656	6	13216295	DRGA0006517	6	13792813	9.92574e-05	0.0273361
ENSSSCG00000005053	1	204894032	MARC0023454	1	204799137	9.93393e-05	0.0279555	SOCS4
ENSSSCG00000005660	1	303158814	DIAS0002578	1	303405909	9.93393e-05	0.0279555	TBC1D13
ENSSSCG00000001518	7	34476947	MARC0068518	7	33618223	0.0001027	0.0284138	ITPR3
ENSSSCG00000003919	6	153418039	MARC0058375	6	152912140	0.0001027	0.0284138	MUTYH
ENSSSCG00000006947	4	143302992	MARC0113713	4	143462966	0.0001027	0.0284138	SYDE2
ENSSSCG00000011896	13	150008432	MARC0036292	13	150958697	0.0001027	0.0284138	ADPRH
ENSSSCG00000018051	12	63045801	H3GA0035092	12	63107526	0.0001027	0.0284138	COPS3
ENSSSCG00000025297	9	40599629	CASI0009431	9	39669187	0.0001027	0.0284138
ENSSSCG00000000035	5	3233261	H3GA0015260	5	3844970	0.0001028	0.0287858	TTLL1
ENSSSCG00000002545	7	130825604	ASGA0037243	7	130931870	0.0001028	0.0287858	ZFYVE21
ENSSSCG00000004383	1	83430941	INRA0002912	1	83477121	0.0001028	0.0287858	GL
ENSSSCG00000007237	17	40546829	DIAS0000604	17	40081486	0.0001028	0.0287858
ENSSSCG00000017066	16	74222828	ASGA0074025	16	74299091	0.0001028	0.0287858	GEMIN5
ENSSSCG00000017194	12	5393224	MARC0082230	12	6136945	0.0001028	0.0287858	TEN1
ENSSSCG00000022212	14	31167286	ALGA0076659	14	31180339	0.0001028	0.0287858	SNRNP35
ENSSSCG00000028755	3	140608188	M1GA0024871	3	140780989	0.0001028	0.0287858	TSSC1
ENSSSCG00000005350	1	266218702	ALGA0008664	1	267132213	0.0001061	0.0293243
ENSSSCG00000006016	4	23388442	INRA0013278	4	23755545	0.0001061	0.0293243	EIF3H
ENSSSCG00000008516	3	114433829	H3GA0010371	3	115100351	0.0001061	0.0293243	DPY30
ENSSSCG00000012152	23	15312173	M1GA0023608	23	15117734	0.0001061	0.0293243	SCML1
ENSSSCG00000014191	2	118342513	ASGA0011260	2	117813842	0.0001061	0.0293243	FER
ENSSSCG00000016988	16	55655616	H3GA0046642	16	55928777	0.0001061	0.0293243	ERGIC1
ENSSSCG00000024650	3	110045760	ASGA0015670	3	110312051	0.0001061	0.0293243
ENSSSCG00000003141	6	49826325	MARC0049189	6	50364492	0.0001062	0.0296097	FUT1
ENSSSCG00000007723	3	11651991	ALGA0017664	3	12632513	0.0001062	0.0296097	WBSCR16
ENSSSCG00000013082	2	9628671	ASGA0082164	2	9481805	0.0001062	0.0296097
ENSSSCG00000027777	23	36811543	INRA0060785	23	36313690	0.0001097	0.0303763	PRRG1
ENSSSCG00000002714	6	12691660	H3GA0017558	6	11942913	0.0001098	0.0303071
ENSSSCG00000006242	4	82120412	ASGA0020291	4	81567806	0.0001098	0.0303071	IMPAD1
ENSSSCG00000011208	13	9649457	ASGA0055846	13	9228944	0.0001098	0.0303071	ZNF385D
ENSSSCG00000014812	9	7549633	ALGA0119387	9	7552010	0.0001098	0.0303071	FOLR2
ENSSSCG00000017193	12	5384030	ASGA0052615	12	6161500	0.0001098	0.0303071	CDK3
ENSSSCG00000005375	1	268144456	H3GA0004023	1	267229635	0.0001135	0.0301061	CORO2A
ENSSSCG00000007048	17	15990517	MARC0061919	17	16920977	0.0001135	0.0301061	CRLS1
ENSSSCG00000014816	9	7735563	CASI0010079	9	7273496	0.0001135	0.0301061
ENSSSCG00000016220	15	134431486	MARC0095728	15	135325758	0.0001135	0.0301061	DNPEP
ENSSSCG00000017012	16	59708408	MARC0010603	16	59452442	0.0001135	0.0301061	SLIT3
ENSSSCG00000000519	5	42352920	H3GA0016255	5	42119248	0.0001136	0.03	GLIPR1
ENSSSCG00000004022	1	3618678	ASGA0000170	1	3533283	0.0001136	0.03	RPS6KA2
ENSSSCG00000006774	4	117795061	ASGA0021892	4	118587030	0.0001136	0.03	PPM1J
ENSSSCG00000010719	14	144075914	ALGA0082618	14	144236610	0.0001136	0.03
ENSSSCG00000018033	12	62298933	MARC0089347	12	62186867	0.0001136	0.03	UBB
ENSSSCG00000028204	9	50921544	ALGA0052903	9	51282951	0.0001136	0.03
ENSSSCG00000003903	6	152608466	H3GA0019276	6	153313422	0.0001173	0.0316947	UQCRH
ENSSSCG00000006701	4	110121381	DIAS0000114	4	109815184	0.0001173	0.0316947	CHD1L
ENSSSCG00000006776	4	117835605	H3GA0014048	4	117683771	0.0001173	0.0316947	MOV10
ENSSSCG00000008293	3	72227624	H3GA0009832	3	71733760	0.0001173	0.0316947	DGUOK
ENSSSCG00000009859	14	37629901	MARC0083100	14	38180793	0.0001173	0.0316947	TESC
ENSSSCG00000016218	15	134374686	MARC0083357	15	133738342	0.0001173	0.0316947	PTPRN
ENSSSCG00000016918	16	38175500	MARC0059145	16	38144170	0.0001173	0.0316947	MAP3K1
ENSSSCG00000017926	12	54701332	MARC0014525	12	54699212	0.0001173	0.0316947
ENSSSCG00000018016	12	59370414	MARC0048623	12	59944030	0.0001173	0.0316947	MAP2K4
ENSSSCG00000023404	14	64042734	SIRI0001483	14	63223734	0.0001173	0.0316947	FAM89A
ENSSSCG00000023933	2	152881	ASGA0084177	2	16416	0.0001173	0.0316947	EFCAB4A
ENSSSCG00000024693	9	3735612	H3GA0056783	9	4653168	0.0001173	0.0316947	MRPL17
ENSSSCG00000027098	3	42690690	ALGA0018573	3	42096113	0.0001173	0.0316947
ENSSSCG00000009794	14	32369809	MARC0035603	14	31924011	0.0001212	0.0320413	MLXIP
ENSSSCG00000001131	7	22282019	ALGA0039432	7	23184219	0.0001213	0.0325193
ENSSSCG00000006511	4	103286044	MARC0011938	4	102790789	0.0001213	0.0325193	RUSC1
ENSSSCG00000021892	1	18685140	H3GA0000975	1	18595164	0.0001213	0.0325193
ENSSSCG00000029196	5	17126126	ALGA0030853	5	16776043	0.0001213	0.0325193	DIP2B
ENSSSCG00000014366	2	148261228	DRGA0003685	2	148816653	0.000122	0.0324775	APBB3
ENSSSCG00000003338	6	58093240	MARC0048569	6	57971843	0.0001253	0.0329502	PUSL1
ENSSSCG00000014176	2	108909087	ASGA0011102	2	109444783	0.0001253	0.0329502
ENSSSCG00000016017	15	97739433	MARC0029669	15	97591338	0.0001253	0.0329502	DNAJC10
ENSSSCG00000028807	6	79410629	ASGA0028738	6	80108020	0.0001253	0.0329502	SNORA16
ENSSSCG00000000161	5	12503196	DIAS0003292	5	12383091	0.0001254	0.0331218	PWP1
ENSSSCG00000000884	5	89512069	ASGA0090981	5	89645922	0.0001254	0.0331218	APAF1
ENSSSCG00000001229	7	24685508	H3GA0020338	7	24480246	0.0001254	0.0331218	SLA-5
ENSSSCG00000009083	8	108098737	H3GA0025221	8	107185764	0.0001254	0.0331218	SPRY1
ENSSSCG00000009366	11	14246527	ASGA0049928	11	14603126	0.0001254	0.0331218	STOML3
ENSSSCG00000007914	3	34929396	H3GA0009266	3	35201271	0.0001295	0.0331652
ENSSSCG00000011192	13	2822466	H3GA0035174	13	1879065	0.0001295	0.0331652
ENSSSCG00000018045	12	62675065	H3GA0035061	12	62529391	0.0001295	0.0331652	ULK2
ENSSSCG00000026455	6	83227083	MARC0070236	6	83191672	0.0001295	0.0331652	TMEM54
ENSSSCG00000027293	16	53261728	ALGA0090697	16	52371544	0.0001295	0.0331652	TNPO1
ENSSSCG00000001792	7	56425396	ALGA0041900	7	55567558	0.0001296	0.0333333
ENSSSCG00000005012	1	200074302	DRGA0001754	1	199669203	0.0001296	0.0333333	ARF6
ENSSSCG00000006727	4	112815984	ASGA0021494	4	112650379	0.0001296	0.0333333	WDR3
ENSSSCG00000007381	17	52804950	ASGA0077323	17	53801020	0.0001296	0.0333333	YWHAB
ENSSSCG00000025286	2	104967598	ASGA0011023	2	105385015	0.0001296	0.0333333
ENSSSCG00000004150	1	29145199	ASGA0105496	1	28552888	0.0001338	0.0332918	HEBP2
ENSSSCG00000014804	9	7438624	H3GA0026218	9	6895393	0.0001338	0.0332918	LAMTOR1
ENSSSCG00000019451	9	29686770	ALGA0052118	9	29932430	0.0001338	0.0332918	SNORA8
ENSSSCG00000024628	9	40146025	MARC0048735	9	39328300	0.0001338	0.0332918	ALKBH8
ENSSSCG00000005934	4	2793406	ALGA0022162	4	3138561	0.0001339	0.0334158	TRAPPC9
ENSSSCG00000010491	14	116345406	INRA0046441	14	115742329	0.0001339	0.0334158
ENSSSCG00000013401	2	50729230	ASGA0094162	2	50426019	0.0001339	0.0334158	DKK3
ENSSSCG00000015253	9	65320282	ASGA0043494	9	66001271	0.0001339	0.0334158	NTM
ENSSSCG00000017328	12	18258821	DRGA0011644	12	17601180	0.0001339	0.0334158	ARHGAP27
ENSSSCG00000021828	8	11043034	MARC0051945	8	11869935	0.0001339	0.0334158	TAPT1
ENSSSCG00000015618	9	146600695	ASGA0045213	9	146765565	0.0001382	0.0338272	LAMB3
ENSSSCG00000016409	18	1596798	ALGA0098938	18	757436	0.0001382	0.0338272	UBE3C
ENSSSCG00000000141	5	8903543	MARC0011375	5	8218553	0.0001383	0.0337821	EIF3D
ENSSSCG00000000156	5	12302215	ALGA0030564	5	12145568	0.0001383	0.0337821	FBXO7
ENSSSCG00000007188	17	38482808	MARC0017379	17	38483766	0.0001383	0.0337821
ENSSSCG00000012881	2	2833488	ALGA0011377	2	2673647	0.0001383	0.0337821
ENSSSCG00000015482	9	125622534	ALGA0054761	9	126295934	0.0001383	0.0337821	VAMP4
ENSSSCG00000016266	15	145217413	M1GA0020535	15	144861391	0.0001383	0.0337821
ENSSSCG00000026053	14	44328990	ASGA0063005	14	44245682	0.0001383	0.0337821	ALKBH2
ENSSSCG00000004193	1	35262588	ALGA0002427	1	35842771	0.0001427	0.0342233	ENPP1
ENSSSCG00000006793	4	119386848	H3GA0014127	4	119479452	0.0001427	0.0342233
ENSSSCG00000009007	8	80030234	MARC0044036	8	80415395	0.0001427	0.0342233
ENSSSCG00000009714	14	21528544	ASGA0061889	14	20885287	0.0001427	0.0342233	NEK1
ENSSSCG00000010662	14	138208416	ASGA0066844	14	138210325	0.0001427	0.0342233	HSPA12A
ENSSSCG00000014967	9	31718271	INRA0031477	9	32600224	0.0001427	0.0342233	FAM76B
ENSSSCG00000023306	17	54180557	ALGA0095518	17	53996435	0.0001427	0.0342233	ELMO2
ENSSSCG00000004279	1	57656959	DRGA0000885	1	58316492	0.0001428	0.0343373	OGFRL1
ENSSSCG00000011530	13	66177055	ALGA0070552	13	66431303	0.0001428	0.0343373	CRBN
ENSSSCG00000015794	15	53262054	ALGA0085229	15	53167968	0.0001428	0.0343373	C4orf47
ENSSSCG00000022357	3	90775107	H3GA0010014	3	91317568	0.0001428	0.0343373	RPS27A
ENSSSCG00000026233	2	100751924	ALGA0114099	2	101065109	0.0001428	0.0343373	POLR3G
ENSSSCG00000029805	2	106248730	MARC0059442	2	105758551	0.0001428	0.0343373	RHOBTB3
ENSSSCG00000003030	6	45540310	ALGA0119679	6	45610428	0.0001475	0.0345324	CIC
ENSSSCG00000008347	3	77365920	MARC0053170	3	77889376	0.0001475	0.0345324	FBXO48
ENSSSCG00000008812	8	39433553	BGIS0004952	8	39300733	0.0001475	0.0345324	ATP10D
ENSSSCG00000023022	5	3780528	M1GA0007350	5	4517270	0.0001475	0.0345324
ENSSSCG00000010331	14	88469565	H3GA0041130	14	87599716	0.0001476	0.0349282	ANXA11
ENSSSCG00000023935	15	134631431	DIAS0001222	15	134322806	0.0001476	0.0349282
ENSSSCG00000007291	17	43696437	MARC0023948	17	43813375	0.0001524	0.0355529	EDEM2
ENSSSCG00000009684	14	14843869	INRA0042796	14	15150728	0.0001524	0.0355529	MSRA
ENSSSCG00000009878	14	41126861	ASGA0062872	14	41134295	0.0001524	0.0355529	C12orf52
ENSSSCG00000011942	13	160498397	MARC0114726	13	160508228	0.0001524	0.0355529	CD47
ENSSSCG00000017198	12	5476952	ASGA0083776	12	5645079	0.0001524	0.0355529	ACOX1
ENSSSCG00000004034	1	8317457	M1GA0000600	1	8638997	0.0001525	0.035858	MAP3K4
ENSSSCG00000005518	1	293667135	ASGA0007374	1	293451789	0.0001525	0.035858	GGTA1
ENSSSCG00000005610	1	301840176	INRA0007631	1	301393504	0.0001525	0.035858	SLC2A8
ENSSSCG00000011415	13	36333596	ASGA0057178	13	36674167	0.0001525	0.035858	MAPKAPK3
ENSSSCG00000006252	4	82927639	H3GA0013125	4	83701183	0.0001573	0.0361602
ENSSSCG00000008774	8	31033101	ALGA0047217	8	30458146	0.0001573	0.0361602
ENSSSCG00000013299	2	28472160	MARC0066440	2	28766931	0.0001573	0.0361602	APIP
ENSSSCG00000013983	2	54416526	ALGA0112609	2	54881273	0.0001573	0.0361602	JMJD4
ENSSSCG00000001546	7	36117537	ASGA0032583	7	35973567	0.0001575	0.0364277	FANCE
ENSSSCG00000003913	6	152929894	ALGA0037681	6	152594579	0.0001575	0.0364277	MAST2
ENSSSCG00000003350	6	58224606	MARC0048569	6	57971843	0.0001625	0.0366082	MIB2
ENSSSCG00000007794	3	18250094	H3GA0053939	3	18724340	0.0001625	0.0366082
ENSSSCG00000028431	2	128775171	MARC0087675	2	127916406	0.0001625	0.0366082	HSD17B4
ENSSSCG00000029508	8	12340673	ALGA0108110	8	12407569	0.0001625	0.0366082	QDPR
ENSSSCG00000008644	3	135763496	M1GA0004943	3	134780177	0.0001626	0.037296
ENSSSCG00000022162	3	72881247	ALGA0105427	3	72838665	0.0001626	0.037296
ENSSSCG00000023643	23	16956628	ALGA0107322	23	17147091	0.0001626	0.037296	PDHA1
ENSSSCG00000005284	1	257208416	MARC0085056	1	258021815	0.0001678	0.0375	GNA14
ENSSSCG00000007512	17	65674827	MARC0032960	17	65684351	0.0001678	0.0375	PPP4R1L
ENSSSCG00000011215	13	14294239	DIAS0002733	13	14244679	0.0001678	0.0375	OXSM
ENSSSCG00000011763	13	126735965	ALGA0071813	13	126910644	0.0001678	0.0375	MRPL47
ENSSSCG00000021977	13	20641500	ASGA0097585	13	20004436	0.0001678	0.0375	GPD1L
ENSSSCG00000024424	4	16380312	ASGA0018560	4	15509599	0.0001678	0.0375	FAM91A1
ENSSSCG00000002888	6	40372357	MARC0039619	6	40183749	0.0001679	0.0380898	GAPDHS
ENSSSCG00000014961	9	30794772	MARC0035264	9	30795185	0.0001679	0.0380898	CWC15
ENSSSCG00000016431	18	5692687	ASGA0094827	18	5699334	0.0001679	0.0380898	GALNTL5
ENSSSCG00000019165	2	157344777	ALGA0118977	2	157507995	0.0001679	0.0380898	ssc-mir-143
ENSSSCG00000025440	6	75452379	H3GA0053254	6	75827289	0.0001679	0.0380898
ENSSSCG00000006306	4	90948985	ALGA0026267	4	91027318	0.0001732	0.0380734	MPZL1
ENSSSCG00000006729	4	113108356	ALGA0119520	4	113437463	0.0001732	0.0380734	FAM46C
ENSSSCG00000010250	14	78242752	H3GA0040831	14	78794813	0.0001732	0.0380734	VPS26A
ENSSSCG00000006140	4	56165786	INRA0014076	4	55206570	0.0001733	0.0386986	CA2
ENSSSCG00000016971	16	51901678	ASGA0073334	16	51935396	0.0001733	0.0386986
ENSSSCG00000027487	3	11046170	ALGA0113257	3	11881949	0.0001733	0.0386986	LAT2
ENSSSCG00000030125	4	141720867	INRA0017824	4	141290867	0.0001733	0.0386986
ENSSSCG00000000645	5	64627151	MARC0067600	5	64023068	0.0001787	0.0391354
ENSSSCG00000006878	4	132108963	ALGA0028852	4	131890522	0.0001787	0.0391354	DPYD
ENSSSCG00000021391	14	95311812	H3GA0041302	14	95278463	0.0001787	0.0391354	SNCG
ENSSSCG00000006527	4	103427515	M1GA0006146	4	103738752	0.0001788	0.0397508	KRTCAP2
ENSSSCG00000006842	4	121708238	M1GA0006455	4	121846313	0.0001788	0.0397508	AKNAD1
ENSSSCG00000011114	10	65590303	MARC0073944	10	66574754	0.0001788	0.0397508
ENSSSCG00000016202	15	133835796	ASGA0070582	15	133138277	0.0001788	0.0397508
ENSSSCG00000007745	3	17088291	ASGA0103106	3	16106430	0.0001845	0.0398876	SUMF2
ENSSSCG00000008562	3	119288094	ALGA0021059	3	119748041	0.0001845	0.0398876	SLC35F6
ENSSSCG00000009614	14	6804255	MARC0112729	14	6992243	0.0001845	0.0398876	FAM160B2
ENSSSCG00000009768	14	31009702	ASGA0062496	14	31470855	0.0001845	0.0398876	TCTN2
ENSSSCG00000010774	14	153218904	ALGA0083385	14	152978092	0.0001845	0.0398876	ZNF511
ENSSSCG00000012014	13	192366195	ALGA0073223	13	192845387	0.0001845	0.0398876	BTG3
ENSSSCG00000016323	15	151274575	M1GA0020786	15	152195152	0.0001845	0.0398876	COPS8
ENSSSCG00000002281	7	95490630	ASGA0035157	7	95616421	0.0001846	0.0410774	CHURC1-FNTB
ENSSSCG00000005399	1	271854908	MARC0019505	1	272689388	0.0001904	0.0414989	RNF20
ENSSSCG00000009427	11	24638556	ASGA0050342	11	24021726	0.0001904	0.0414989	DNAJC15
ENSSSCG00000027031	8	70959594	MARC0048950	8	70991752	0.0001904	0.0414989
ENSSSCG00000010764	14	152474943	ALGA0083382	14	152748174	0.0001906	0.0418708	LRRC27
ENSSSCG00000014831	9	9097225	M1GA0012565	9	8533450	0.0001906	0.0418708	PAAF1
ENSSSCG00000023851	17	473245	ALGA0092525	17	894207	0.0001906	0.0418708
ENSSSCG00000026892	2	43599760	ASGA0091284	2	43181060	0.0001906	0.0418708
ENSSSCG00000029633	6	145387141	ASGA0101886	6	145117924	0.0001912	0.0418242	USP24
ENSSSCG00000014410	2	153867016	CASI0007315	2	154485970	0.0001964	0.0421754
ENSSSCG00000015063	9	47753065	H3GA0027092	9	47293983	0.0001964	0.0421754	CADM1
ENSSSCG00000003867	6	147862727	H3GA0019200	6	148290171	0.0001966	0.0424309	TXNDC12
ENSSSCG00000005383	1	269213213	M1GA0001375	1	269216647	0.0001966	0.0424309	ALG2
ENSSSCG00000011498	13	52568191	ASGA0057493	13	52126095	0.0001966	0.0424309	SLC25A26
ENSSSCG00000017256	12	11828307	MARC0048336	12	11316384	0.0001966	0.0424309
ENSSSCG00000006624	4	107090674	ASGA0021314	4	107121705	0.0002027	0.0428571	SELENBP1
ENSSSCG00000007642	3	7125808	ALGA0017310	3	7322544	0.0002027	0.0428571	AZGP1
ENSSSCG00000009836	14	34967299	MARC0008158	14	35192096	0.0002027	0.0428571
ENSSSCG00000012878	2	2763118	ASGA0008524	2	3422942	0.0002027	0.0428571	IGHMBP2
ENSSSCG00000026744	11	487326	ASGA0049184	11	1339911	0.0002027	0.0428571	ZDHHC20
ENSSSCG00000015047	9	45845426	ASGA0042711	9	46589838	0.0002029	0.0434687	TTC12
ENSSSCG00000009223	8	140670472	DRGA0008896	8	140274549	0.0002092	0.0440307	NUDT9
ENSSSCG00000025467	5	23125498	ASGA0025092	5	23994070	0.0002092	0.0440307	MYL6
ENSSSCG00000001711	7	47009144	ASGA0033248	7	46878974	0.0002094	0.0445049	CLIC5
ENSSSCG00000005987	4	17023163	ASGA0018752	4	17526037	0.0002094	0.0445049
ENSSSCG00000009994	14	49987421	ALGA0077416	14	50056408	0.0002094	0.0445049	MTMR3
ENSSSCG00000024306	8	127426570	ASGA0091768	8	127138488	0.0002094	0.0445049	UBCH5B
ENSSSCG00000025120	11	49580320	INRA0036297	11	48599461	0.0002094	0.0445049	BORA
ENSSSCG00000027628	4	104224269	DIAS0000761	4	104450564	0.0002094	0.0445049
ENSSSCG00000000165	5	13227418	ALGA0030706	5	14137895	0.0002158	0.0452484	MTERFD3
ENSSSCG00000001056	7	10305516	H3GA0019865	7	9853300	0.0002158	0.0452484	RANBP9
ENSSSCG00000001725	7	48365266	ASGA0033285	7	47813410	0.0002158	0.0452484	GPR116
ENSSSCG00000004221	1	40788243	ALGA0002678	1	41058111	0.0002158	0.0452484	HINT3
ENSSSCG00000015080	9	49784691	ALGA0052873	9	49556627	0.0002158	0.0452484	CEP164
ENSSSCG00000017259	12	12138977	ASGA0053212	12	12928824	0.0002158	0.0452484	PRKAR1A
ENSSSCG00000017296	12	15391277	ASGA0053450	12	15720339	0.0002158	0.0452484	ACE
ENSSSCG00000006145	4	56510591	INRA0014095	4	56894950	0.0002159	0.0457663	E2F5
ENSSSCG00000006821	4	120829022	ALGA0028070	4	120618829	0.0002159	0.0457663	GSTM3
ENSSSCG00000007888	3	32128281	MARC0036990	3	32454189	0.0002159	0.0457663	TNFRSF17
ENSSSCG00000012880	2	2844691	ALGA0011377	2	2673647	0.0002159	0.0457663	CPT1A
ENSSSCG00000021355	13	205625459	ALGA0073633	13	205210865	0.0002159	0.0457663	SOD1
ENSSSCG00000023880	9	3814881	MARC0058157	9	4749823	0.0002159	0.0457663	RRP8
ENSSSCG00000028602	10	75556665	MARC0008101	10	74943049	0.0002159	0.0457663
ENSSSCG00000000764	5	71743459	M1GA0026456	5	72593226	0.0002227	0.0460554
ENSSSCG00000001866	7	61784412	INRA0026130	7	61915935	0.0002227	0.0460554	RCN2
ENSSSCG00000011557	13	73220206	ALGA0070711	13	73023057	0.0002227	0.0460554	CIDE-C
ENSSSCG00000015346	9	86207592	ALGA0053963	9	85737395	0.0002227	0.0460554
ENSSSCG00000020846	14	12564599	ASGA0061427	14	13045787	0.0002227	0.0460554	SCARA3
ENSSSCG00000000263	5	18905015	ALGA0122576	5	18025972	0.0002228	0.0465042
ENSSSCG00000010360	14	95263111	ALGA0079636	14	96231581	0.0002228	0.0465042	BMPR1A
ENSSSCG00000011253	13	25255160	ALGA0068855	13	25297815	0.0002228	0.0465042	OXSR1
ENSSSCG00000014835	9	9266570	ALGA0051097	9	9547700	0.0002228	0.0465042	C2CD3
ENSSSCG00000014993	9	37948535	ALGA0114237	9	38106213	0.0002228	0.0465042
ENSSSCG00000028601	13	84978019	ALGA0071017	13	84140342	0.0002228	0.0465042
ENSSSCG00000007715	3	10698109	M1GA0003954	3	10596764	0.0002296	0.0468849	ABHD11
ENSSSCG00000009229	8	142397627	ALGA0102717	8	142126343	0.0002296	0.0468849	ARHGAP24
ENSSSCG00000011251	13	25183201	ALGA0068834	13	25182771	0.0002296	0.0468849	MYD88
ENSSSCG00000000807	5	79969241	INRA0020052	5	80033672	0.0002298	0.0474737	SLC38A1
ENSSSCG00000006305	4	90830635	ALGA0026283	4	91629329	0.0002298	0.0474737	ADCY10
ENSSSCG00000009372	11	15756940	ALGA0061065	11	16231755	0.0002298	0.0474737	MRPS31
ENSSSCG00000001667	7	43873334	ASGA0033129	7	43685599	0.0002367	0.0476489	ZNF318
ENSSSCG00000007577	3	4287249	MARC0003632	3	3731556	0.0002367	0.0476489	AP5Z1
ENSSSCG00000008749	8	15399334	MARC0001526	8	16096418	0.0002367	0.0476489	SLIT2
ENSSSCG00000014791	9	6829189	ASGA0105559	9	7570272	0.0002367	0.0476489
ENSSSCG00000014899	9	18935295	ASGA0098646	9	19497181	0.0002367	0.0476489	PRCP
ENSSSCG00000026193	5	13709570	ALGA0030728	5	14434086	0.0002367	0.0476489
ENSSSCG00000029102	12	22778878	ASGA0053716	12	21923219	0.0002367	0.0476489
ENSSSCG00000001054	7	10138472	MARC0011652	7	9905907	0.0002369	0.0479253	GFOD1
ENSSSCG00000001064	7	12872097	ASGA0031237	7	12019377	0.0002369	0.0479253	GMPR
ENSSSCG00000004133	1	24140275	ALGA0001663	1	24137245	0.0002369	0.0479253	FUCA2
ENSSSCG00000007665	3	7838765	ALGA0017310	3	7322544	0.0002369	0.0479253
ENSSSCG00000015019	9	43908011	H3GA0027004	9	43779851	0.0002369	0.0479253	C11orf93
ENSSSCG00000017785	12	47454540	H3GA0031460	12	47495951	0.0002369	0.0479253	NUFIP2
ENSSSCG00000024019	1	10904205	ALGA0000732	1	9951603	0.0002369	0.0479253	GTF2H5
ENSSSCG00000023792	6	50031752	MARC0049189	6	50364492	0.0002443	0.0478756	SNRNP70
ENSSSCG00000022088	23	49203742	MARC0071761	23	48604940	0.0002445	0.0481366
ENSSSCG00000001877	7	62741699	INRA0026130	7	61915935	0.0002518	0.04913	SNUPN
ENSSSCG00000005959	4	10830305	ASGA0018172	4	10390156	0.0002518	0.04913	FAM49B
ENSSSCG00000006093	4	44889675	ASGA0019546	4	44642552	0.0002518	0.04913	NDUFAF6
ENSSSCG00000010258	14	78984021	MARC0042557	14	79023018	0.0002518	0.04913	AIFM2
ENSSSCG00000020727	17	487369	INRA0052276	17	1061366	0.0002518	0.04913
ENSSSCG00000023001	8	19255200	MARC0012364	8	19139604	0.0002518	0.04913	CCDC149
ENSSSCG00000025881	13	44124736	ASGA0057351	13	43726444	0.0002518	0.04913	PDHB
ENSSSCG00000026043	17	37610892	ALGA0094617	17	37938790	0.0002518	0.04913	TGM6
ENSSSCG00000026619	7	5450546	M1GA0009410	7	4518119	0.0002518	0.04913	BLOC1S5
ENSSSCG00000026922	4	119562596	MARC0081739	4	118719770	0.0002518	0.04913	DRAM2
ENSSSCG00000030318	4	97009321	MARC0045180	4	96972633	0.0002518	0.04913	SDHC
ENSSSCG00000005207	1	242077252	MARC0033050	1	242079698	0.000252	0.0499493	ERMP1
ENSSSCG00000007198	17	39091790	ALGA0094692	17	39583164	0.000252	0.0499493	ANGPT4
ENSSSCG00000007758	3	17565561	MARC0039240	3	18414977	0.000252	0.0499493	PYCARD
ENSSSCG00000008991	8	77979886	ALGA0048203	8	77313432	0.000252	0.0499493	FRAS1
ENSSSCG00000011442	13	37826777	MARC0043157	13	38450416	0.000252	0.0499493	NISCH
ENSSSCG00000016472	18	7564920	ASGA0090540	18	8117574	0.000252	0.0499493	KEL
ENSSSCG00000017211	12	6031600	MARC0114583	12	5900678	0.000252	0.0499493	GGA3
ENSSSCG00000027287	17	57839617	DIAS0001429	17	57225896	0.000252	0.0499493
ENSSSCG00000027846	10	10320120	MARC0042485	10	11290287	0.000252	0.0499493	RRP15
ENSSSCG00000028113	18	31274082	ASGA0079462	18	32234894	0.000252	0.0499493

## Sheet: trans-eQTL_FDR0.05
Gene	Gene_Chr	Gene_CenterChrPos	SNP	SNP_Chr	SNP_ChrPos	PValue	FDR	Associated_Gene_Name
ENSSSCG00000000001	5	592644	MARC0000856	5	111370405	8.73627e-09	0.0493151
ENSSSCG00000000169	5	13988052	SIRI0001013	15	88382209	6.99686e-09	0.0469697
ENSSSCG00000000414	5	24102720	ALGA0031303	5	25355697	3.25089e-09	0.0208333
ENSSSCG00000000423	5	24335061	ALGA0031303	5	25355697	5.43153e-11	0
ENSSSCG00000001227	7	24643452	H3GA0021132	7	41265270	4.10762e-09	0.0236364	TMP-SLA-3
ENSSSCG00000001229	7	24685508	MARC0003822	7	20917296	2.20985e-10	0	SLA-5
ENSSSCG00000001384	7	27132685	M1GA0009910	7	34350491	7.92613e-10	0.008	VARS2
ENSSSCG00000001424	7	27759883	ALGA0039730	7	29058805	2.00749e-09	0.0125	SKIV2L
ENSSSCG00000002496	7	124006879	ALGA0091306	16	70961295	8.72594e-09	0.0492958	GLRX5
ENSSSCG00000003638	6	85663798	ASGA0097336	6	84595459	9.41644e-10	0.00769231
ENSSSCG00000003651	6	87891971	H3GA0053380	6	86558700	6.99686e-09	0.0469697	RHBDL2
ENSSSCG00000003687	6	94792794	ASGA0084308	6	93699983	3.51366e-09	0.0196078	EPB41L3
ENSSSCG00000003853	6	147042521	ASGA0090214	6	145897748	3.51366e-09	0.0196078	SCP2
ENSSSCG00000004731	1	144114952	DIAS0002366	1	117504062	4.10266e-09	0.0211538	VPS39
ENSSSCG00000004911	1	179331650	ASGA0093974	1	183880998	1.22987e-10	0
ENSSSCG00000005023	1	200936138	ALGA0006476	1	168330297	2.36093e-09	0.0159091	ABHD12B
ENSSSCG00000005062	1	206473081	INRA0005655	1	214915547	3.54371e-11	0	TMEM260
ENSSSCG00000006069	4	39905727	H3GA0012560	4	41648344	8.11751e-09	0.0485714	RGS22
ENSSSCG00000006243	4	82449071	DRGA0004912	4	79564287	3.17968e-11	0	PENK
ENSSSCG00000006522	4	103378055	ASGA0021118	4	104474221	8.73627e-09	0.0493151	GBA
ENSSSCG00000006912	4	137147433	ALGA0114326	16	38700968	2.36093e-09	0.0159091	HFM1
ENSSSCG00000008002	3	41431879	MARC0065978	3	55717402	3.21996e-10	0.00526316	NARFL
ENSSSCG00000008170	3	55759052	ASGA0098619	3	53793533	1.8461e-09	0.00810811	RPL31
ENSSSCG00000008232	3	62045623	MARC0009998	0	198790695	1.70369e-09	0.00833333
ENSSSCG00000008788	8	32211137	ALGA0106330	13	145009805	4.78735e-09	0.0258621
ENSSSCG00000008842	8	43576149	ASGA0038685	8	38535439	2.67035e-10	0	KIT
ENSSSCG00000008974	8	75766508	CASI0010079	9	7273496	4.10762e-09	0.0236364	SDAD1
ENSSSCG00000009633	14	7801236	ALGA0107365	0	130960262	1.84838e-09	0.00789474
ENSSSCG00000009770	14	31054003	MARC0008762	14	49674562	2.42632e-10	0	EIF2B1
ENSSSCG00000009804	14	32613015	ASGA0062605	14	34991538	1.02801e-09	0.00740741
ENSSSCG00000010003	14	50426873	INRA0043947	14	49115640	1.21843e-09	0.00857143
ENSSSCG00000010024	14	51072825	MARC0048650	14	49485578	4.10762e-09	0.0236364	RNF185
ENSSSCG00000010120	14	54677884	ALGA0077769	14	59473909	7.53248e-09	0.0477612	C22orf39
ENSSSCG00000010620	14	131156875	H3GA0042206	14	129747903	1.21843e-09	0.00857143	XPNPEP1
ENSSSCG00000011157	10	73702622	ALGA0104885	10	76170957	3.40273e-12	0	PITRM1
ENSSSCG00000011673	13	90214432	MARC0056564	23	52288809	2.35804e-09	0.0166667
ENSSSCG00000012315	1	11171062	ALGA0105316	0	152655475	5.17639e-09	0.0290323
ENSSSCG00000013722	2	66687777	DBNP0000600	2	69312537	6.99686e-09	0.0469697	WDR83
ENSSSCG00000013756	2	65678926	ASGA0010487	2	60104724	2.63374e-12	0	MRI1
ENSSSCG00000013879	2	59760167	MARC0065336	2	58377827	2.55969e-09	0.0148936	SLC27A1
ENSSSCG00000014073	2	85351903	MARC0030589	2	83080749	1.8201e-10	0	HEXB
ENSSSCG00000014328	2	145972351	ALGA0083683	15	1720384	1.11927e-09	0.00967742	GFRA3
ENSSSCG00000014431	2	157240854	ALGA0120374	2	149809588	5.17018e-09	0.0295082	AFAP1L1
ENSSSCG00000015231	9	59082604	INRA0031800	9	53008122	3.51366e-09	0.0196078	DCPS
ENSSSCG00000015262	9	67368870	MARC0032585	9	60295970	1.62359e-11	0
ENSSSCG00000015413	9	113113417	MARC0095147	9	115508329	3.86957e-10	0.005	FGL2
ENSSSCG00000016650	18	37049263	ASGA0099995	18	38173205	2.55969e-09	0.0148936	IMMP2L
ENSSSCG00000016982	16	54992537	DRGA0016169	16	45395256	1.82224e-11	0
ENSSSCG00000018007	12	58121952	MARC0004712	0	0	8.10788e-09	0.0485294	MYH3
ENSSSCG00000021150	12	1852212	ALGA0102651	10	25275092	2.67035e-10	0
ENSSSCG00000021357	5	24534613	MARC0003381	0	0	1.11927e-09	0.00967742
ENSSSCG00000021719	12	46606625	ALGA0113828	18	32394	4.79312e-09	0.0266667
ENSSSCG00000021744	4	16891748	DIAS0000258	4	19818145	3.3979e-12	0
ENSSSCG00000022002	5	23138318	H3GA0016111	5	25936251	3.87454e-10	0.0047619
ENSSSCG00000022033	18	37655	H3GA0053469	12	46592669	4.24343e-10	0.00454545
ENSSSCG00000023478	12	46582115	ALGA0066610	12	44971304	3.54371e-11	0
ENSSSCG00000024048	14	95300705	MARC0058915	14	96480198	2.20698e-10	0
ENSSSCG00000024635	11	12272906	ASGA0049832	0	0	2.55969e-09	0.0148936
ENSSSCG00000024919	5	24136021	ALGA0031303	5	25355697	1.11788e-09	0.00714286
ENSSSCG00000025018	6	14459702	ALGA0034982	6	26144421	1.21843e-09	0.00857143
ENSSSCG00000025638	12	25087686	ALGA0065949	12	32507187	4.79312e-09	0.0266667	UBE2Z
ENSSSCG00000025822	17	11834426	ASGA0075036	17	3411659	8.11751e-09	0.0485714	SFRP1
ENSSSCG00000025840	14	96812590	MARC0087847	14	100004352	5.08043e-10	0.00434783
ENSSSCG00000025869	14	49804481	MARC0024032	14	50824208	1.44819e-11	0
ENSSSCG00000027013	2	61488110	ALGA0013597	2	47821412	1.21691e-09	0.009375
ENSSSCG00000027278	13	172797537	ALGA0072913	13	185869455	4.78735e-09	0.0258621	ARL6
ENSSSCG00000027843	6	154082786	M1GA0009026	6	152933986	2.00502e-09	0.0128205
ENSSSCG00000027903	2	61540506	MARC0090409	2	41046132	6.4906e-09	0.0365079
ENSSSCG00000028005	14	32211766	ASGA0062605	14	34991538	2.17723e-09	0.0146341	VPS33A
ENSSSCG00000028347	7	25152498	ALGA0039137	7	19586998	5.0869e-10	0.00416667	PPP1R11
ENSSSCG00000028605	13	82328289	MARC0029973	13	69144832	4.43751e-09	0.0267857
ENSSSCG00000029058	14	95184119	MARC0058915	14	96480198	1.11927e-09	0.00967742
ENSSSCG00000029985	2	83152925	MARC0025933	2	85166553	1.02037e-11	0	ARL10
